# Supplementary material for: Estimating the causal effects of genetically predicted plasma proteome on heart failure
Source: Front Cardiovasc Med. 2023 Feb 13;10:978918. doi: 10.3389/fcvm.2023.978918 (PMC9968807; doi:10.3389/fcvm.2023.978918)
Supplement: Supplementary file 1 [file Table_1.XLSX]

## Sheet: Table S1
Protein SOMAmer	Protein	No. of SNPs	IVW		Weighted median		MR-Egger		MR-Egger intercept P
			OR(95% CI)	P	OR(95% CI)	P	OR(95% CI)	P
MET.2837.3.2	MET	14	0.92(0.89,0.95)	1.42e-06	0.9(0.86,0.95)	3.38e-05	0.92(0.85,0.99)	0.041	0.973
CD209.3029.52.2	CD209	22	1.04(1.02,1.06)	6.67e-06	1.05(1.03,1.07)	1.86e-06	1.05(1.02,1.08)	0.00013067	0.227
USP25.9215.117.3	USP25	17	1.06(1.03,1.08)	7.83e-06	1.07(1.03,1.1)	3.06e-05	1.07(1.03,1.1)	0.000172674	0.367
GRN.4992.49.1	GRN	24	1.05(1.02,1.07)	6.48e-05	1.07(1.05,1.1)	2.15e-09	1.08(1.04,1.12)	1.15e-05	0.029
IL3RA.13744.37.3	IL3RA	14	0.95(0.93,0.98)	0.000109738	0.95(0.93,0.97)	2.38e-06	0.94(0.9,0.97)	0.000920175	0.37
BSG.3585.54.6	BSG	18	0.94(0.9,0.97)	0.000504702	0.95(0.9,0.99)	0.031	0.94(0.84,1.04)	0.213	0.96
ABO.9253.52.3	ABO	18	1.03(1.01,1.05)	0.00058445	1.03(1.01,1.05)	0.000998227	1.04(1.01,1.06)	0.00161796	0.368
ITGAV.ITGB5.4917.62.1	ITGAV.ITGB5	17	0.94(0.91,0.98)	0.000708687	0.93(0.89,0.98)	0.00332246	0.93(0.82,1.06)	0.259	0.824
CYTH2.12533.135.3	CYTH2	16	1.07(1.03,1.12)	0.000945247	1.02(0.97,1.08)	0.432	1.09(0.98,1.21)	0.132	0.812
UNC5A.7975.97.3	UNC5A	19	0.95(0.92,0.98)	0.00135077	0.94(0.9,0.98)	0.00582718	0.98(0.89,1.06)	0.576	0.484
CHST15.4469.78.2	CHST15	29	0.96(0.93,0.99)	0.00220683	0.97(0.94,1.01)	0.101	0.88(0.83,0.94)	6.13e-05	0.00356228
ADAM23.7049.2.3	ADAM23	24	0.96(0.94,0.99)	0.00230624	0.96(0.93,0.99)	0.00971351	0.98(0.93,1.02)	0.322	0.587
POMGNT1.8253.2.3	POMGNT1	18	1.05(1.02,1.09)	0.00341468	1.07(1.02,1.12)	0.00430319	1.03(0.94,1.14)	0.482	0.675
ACAN.3280.49.2	ACAN	22	0.95(0.92,0.98)	0.00366557	0.95(0.91,0.99)	0.017	1.02(0.95,1.1)	0.585	0.04
CCM2.12347.29.3	CCM2	23	0.96(0.93,0.99)	0.00368687	0.95(0.92,0.99)	0.028	0.99(0.9,1.08)	0.759	0.479
C4A.C4B.4481.34.2	C4A.C4B	19	0.97(0.94,0.99)	0.00438369	0.96(0.93,0.99)	0.012	0.94(0.9,0.98)	0.00497334	0.148
SCARA3.10872.103.3	SCARA3	24	1.05(1.02,1.09)	0.00454428	1.05(1.01,1.1)	0.033	1.07(0.99,1.15)	0.057	0.508
CCL5.5480.49.3	CCL5	28	1.04(1.01,1.07)	0.00482259	1.04(1.01,1.08)	0.032	0.98(0.92,1.05)	0.559	0.066
FAF2.8761.7.3	FAF2	17	0.95(0.92,0.99)	0.00517856	0.95(0.9,0.99)	0.029	0.99(0.9,1.11)	0.981	0.358
DEFB115.8391.12.3	DEFB115	14	1.05(1.02,1.09)	0.00523144	1.04(0.99,1.1)	0.076	1.05(0.97,1.14)	0.245	0.936
CNTN2.3296.92.2	CNTN2	27	0.97(0.95,0.99)	0.00574385	0.98(0.95,1.01)	0.137	0.99(0.96,1.03)	0.745	0.108
TWSG1.9234.8.3	TWSG1	13	1.06(1.02,1.1)	0.00579161	1.06(1.01,1.12)	0.021	0.97(0.85,1.11)	0.655	0.182
ARTN.2939.10.2	ARTN	27	0.96(0.93,0.99)	0.00730402	0.95(0.91,0.99)	0.00748212	0.94(0.88,1.01)	0.103	0.652
ZNF774.12760.34.3	ZNF774	25	1.04(1.01,1.07)	0.00757673	1.04(1.01,1.08)	0.045	1.06(0.98,1.14)	0.129	0.562
FYN.4550.3.2	FYN	15	0.96(0.93,0.99)	0.00783108	0.95(0.91,0.99)	0.032	0.95(0.89,1.02)	0.159	0.851
LRPAP1.8829.4.3	LRPAP1	20	0.96(0.93,0.99)	0.00811492	0.97(0.92,1.01)	0.158	0.96(0.89,1.03)	0.275	0.954
GZMM.5704.74.3	GZMM	17	1.05(1.01,1.08)	0.00861253	1.04(0.99,1.09)	0.131	1.02(0.94,1.1)	0.708	0.431
SLC25A18.5280.68.5	SLC25A18	18	1.05(1.01,1.08)	0.0092406	1.02(0.98,1.08)	0.321	0.99(0.9,1.08)	0.772	0.172
KLRK1.14095.1.3	KLRK1	22	1.04(1.01,1.07)	0.00953323	1.04(0.99,1.09)	0.069	1.01(0.93,1.08)	0.932	0.304
CTRC.5626.20.3	CTRC	15	1.05(1.01,1.09)	0.00985144	1.03(0.98,1.08)	0.265	1.02(0.93,1.13)	0.628	0.637
RFXAP.12726.3.3	RFXAP	26	0.96(0.93,0.99)	0.01	0.97(0.93,1.01)	0.129	0.93(0.85,1.02)	0.121	0.525
FOXJ2.14204.55.3	FOXJ2	22	0.96(0.93,0.99)	0.011	0.95(0.91,0.99)	0.038	0.95(0.87,1.04)	0.28	0.891
NSF.13992.12.3	NSF	14	0.95(0.91,0.99)	0.011	0.94(0.89,0.99)	0.02	0.94(0.83,1.05)	0.283	0.845
FOXC2.14051.54.3	FOXC2	16	1.05(1.01,1.08)	0.011	1.06(1.01,1.12)	0.014	1.11(1.01,1.21)	0.027	0.188
RTBDN.8613.97.3	RTBDN	13	0.95(0.91,0.99)	0.011	0.96(0.91,1.01)	0.146	0.85(0.77,0.94)	0.00140024	0.021
EZR.9753.17.3	EZR	20	0.97(0.95,0.99)	0.012	0.97(0.94,1.01)	0.11	0.98(0.94,1.02)	0.369	0.594
C1QL4.7132.55.3	C1QL4	15	1.05(1.01,1.09)	0.013	1.05(1.01,1.11)	0.047	1.01(0.91,1.1)	0.99	0.264
MINPP1.5586.66.3	MINPP1	16	0.96(0.92,0.99)	0.013	0.94(0.9,0.99)	0.018	0.9(0.79,1.03)	0.126	0.359
B4GALT7.7806.33.3	B4GALT7	24	0.96(0.93,0.99)	0.013	0.97(0.93,1.01)	0.152	0.92(0.84,0.99)	0.038	0.211
SERPINF2.3024.18.2	SERPINF2	17	1.05(1.01,1.1)	0.013	1.08(1.03,1.13)	0.00297369	1.1(0.99,1.2)	0.059	0.36
GALNT2.5764.4.3	GALNT2	22	1.04(1.01,1.07)	0.014	1.03(0.99,1.07)	0.179	1.02(0.95,1.1)	0.574	0.659
SELE.3470.1.2	SELE	18	0.97(0.95,0.99)	0.015	0.96(0.94,0.98)	0.000683612	0.94(0.92,0.97)	0.000195617	0.013
SEMA4C.7923.41.3	SEMA4C	18	1.05(1.01,1.08)	0.015	1.05(0.99,1.1)	0.056	1.09(0.97,1.23)	0.139	0.439
CHD7.14005.2.3	CHD7	19	1.05(1.01,1.09)	0.015	1.04(0.99,1.09)	0.102	1.01(0.92,1.12)	0.774	0.478
CD93.11200.52.3	CD93	18	1.04(1.01,1.08)	0.016	1.04(0.99,1.09)	0.138	1.01(0.93,1.1)	0.808	0.401
PRDM4.12779.30.3	PRDM4	18	1.05(1.01,1.08)	0.017	1.03(0.98,1.09)	0.211	1.01(0.92,1.09)	0.928	0.302
COLEC12.5457.5.2	COLEC12	27	0.97(0.95,0.99)	0.017	0.99(0.95,1.02)	0.483	0.99(0.94,1.05)	0.817	0.312
MRAP.7895.108.3	MRAP	14	1.05(1.01,1.08)	0.018	1.06(1.01,1.11)	0.03	1.01(0.92,1.12)	0.798	0.505
P4HA1.11645.9.3	P4HA1	22	1.04(1.01,1.08)	0.019	1.04(0.99,1.08)	0.093	1.08(0.99,1.17)	0.064	0.332
CTSB.3061.61.2	CTSB	19	1.03(1.01,1.06)	0.02	1.01(0.98,1.05)	0.445	1.01(0.95,1.06)	0.857	0.334
NID2.3633.70.5	NID2	14	0.97(0.94,0.99)	0.02	0.97(0.93,1.01)	0.112	0.96(0.91,1.02)	0.167	0.807
DEFB136.9332.6.3	DEFB136	20	0.96(0.94,0.99)	0.021	0.98(0.94,1.02)	0.281	0.99(0.92,1.07)	0.839	0.43
HAVCR1.9021.1.3	HAVCR1	12	1.03(1.01,1.06)	0.021	1.04(1.01,1.08)	0.029	1.03(0.97,1.09)	0.314	0.906
HIF1A.13089.6.3	HIF1A	21	0.96(0.93,0.99)	0.021	0.97(0.93,1.01)	0.177	0.94(0.88,1.01)	0.075	0.453
FLT4.2358.19.2	FLT4	24	0.98(0.96,0.99)	0.022	0.97(0.95,0.99)	0.00747629	0.96(0.93,0.99)	0.02	0.252
NRXN3.7093.20.3	NRXN3	17	1.04(1.01,1.08)	0.022	1.03(0.98,1.08)	0.299	1.06(0.99,1.14)	0.108	0.583
DGCR6.9444.70.3	DGCR6	20	0.96(0.93,0.99)	0.023	0.95(0.91,0.99)	0.038	0.98(0.89,1.07)	0.613	0.767
SPARC.3043.49.2	SPARC	16	1.04(1.01,1.08)	0.024	1.03(0.98,1.09)	0.187	0.89(0.78,1.02)	0.084	0.014
CLINT1.11659.31.3	CLINT1	25	0.98(0.96,0.99)	0.024	0.99(0.97,1.02)	0.517	0.99(0.96,1.03)	0.62	0.293
CAMKK1.3877.67.2	CAMKK1	11	1.07(1.01,1.13)	0.024	1.1(1.03,1.17)	0.00468512	1.04(0.92,1.19)	0.526	0.712
CSRP2.12968.2.3	CSRP2	16	0.95(0.91,0.99)	0.025	0.96(0.91,1.01)	0.098	0.96(0.87,1.07)	0.464	0.813
PRRG1.9008.6.3	PRRG1	19	0.96(0.93,0.99)	0.025	0.96(0.92,1.01)	0.05	0.97(0.9,1.04)	0.365	0.957
IGDCC3.7118.24.3	IGDCC3	20	0.96(0.93,0.99)	0.025	0.98(0.93,1.02)	0.275	0.92(0.86,0.99)	0.028	0.197
DCUN1D5.8760.10.3	DCUN1D5	20	0.97(0.94,0.99)	0.025	0.97(0.93,1.01)	0.209	1.01(0.93,1.08)	0.938	0.343
IGJ.8362.102.3	IGJ	16	1.04(1.01,1.07)	0.025	1.04(0.99,1.09)	0.136	0.99(0.91,1.09)	0.861	0.279
MDK.2911.27.2	MDK	19	0.96(0.93,0.99)	0.026	0.94(0.9,0.99)	0.013	0.89(0.82,0.96)	0.00471414	0.041
FGFR3.3809.1.2	FGFR3	16	1.05(1.01,1.09)	0.026	1.04(0.99,1.1)	0.148	1.09(0.98,1.2)	0.107	0.443
DPEP2.8327.26.3	DPEP2	18	0.96(0.93,0.99)	0.027	0.98(0.94,1.03)	0.375	0.96(0.87,1.05)	0.354	0.856
MSTN.12077.32.3	MSTN	22	1.04(1.01,1.07)	0.027	1.04(0.99,1.09)	0.072	1.06(0.98,1.15)	0.135	0.494
B4GALT3.6921.24.3	B4GALT3	13	1.05(1.01,1.1)	0.027	1.06(1.01,1.12)	0.042	1.06(0.94,1.19)	0.362	0.925
TAC4.6468.37.3	TAC4	19	1.04(1.01,1.07)	0.028	1.03(0.99,1.08)	0.132	1.01(0.95,1.07)	0.813	0.332
MMP10.3743.1.2	MMP10	18	1.04(1.01,1.07)	0.028	1.03(0.99,1.08)	0.182	1.03(0.94,1.12)	0.565	0.766
SAA1.4336.2.1	SAA1	20	0.98(0.97,0.99)	0.028	0.98(0.96,0.99)	0.02	0.98(0.96,1.01)	0.078	0.777
NRN1.8806.18.3	NRN1	15	0.96(0.92,0.99)	0.028	0.95(0.91,1.01)	0.065	0.92(0.84,1.01)	0.052	0.296
LRPPRC.9046.46.3	LRPPRC	18	1.03(1.01,1.05)	0.029	1.03(1.01,1.05)	0.04	1.03(0.99,1.07)	0.127	0.788
CDH7.7959.34.3	CDH7	17	1.03(1.01,1.06)	0.03	1.01(0.97,1.05)	0.606	1.01(0.96,1.07)	0.584	0.551
IL6R.8092.29.3	IL6R	20	0.98(0.96,0.99)	0.03	0.98(0.96,0.99)	0.012	0.97(0.94,1.01)	0.062	0.539
SIGIRR.8326.63.3	SIGIRR	25	1.02(1.01,1.04)	0.03	1.02(1.01,1.04)	0.046	1.03(1.01,1.06)	0.00906307	0.128
LIF.7790.21.3	LIF	16	1.04(1.01,1.08)	0.031	1.03(0.98,1.09)	0.205	1.06(0.97,1.15)	0.2	0.664
RGS3.12827.37.3	RGS3	18	1.04(1.01,1.07)	0.031	1.06(1.01,1.11)	0.019	0.99(0.91,1.07)	0.794	0.202
PIGR.3216.2.2	PIGR	21	1.03(1.01,1.07)	0.032	1.02(0.98,1.06)	0.417	0.99(0.9,1.08)	0.785	0.286
EEF1B2.5882.34.2	EEF1B2	12	0.95(0.9,0.99)	0.032	0.96(0.9,1.02)	0.193	0.95(0.83,1.08)	0.421	0.993
DEFB134.10610.8.3	DEFB134	26	1.03(1.01,1.06)	0.033	1.02(0.98,1.06)	0.366	1.04(0.97,1.11)	0.293	0.918
XRCC4.9886.28.3	XRCC4	11	0.95(0.91,0.99)	0.033	0.98(0.93,1.03)	0.343	0.99(0.85,1.15)	0.893	0.629
IL18R1.14079.14.3	IL18R1	24	1.02(1.01,1.04)	0.034	1.01(0.98,1.04)	0.474	1.01(0.98,1.05)	0.495	0.44
FUT8.8244.16.3	FUT8	20	1.03(1.01,1.07)	0.034	1.03(0.98,1.07)	0.208	0.96(0.89,1.04)	0.361	0.058
ENAH.9757.29.3	ENAH	24	0.97(0.94,0.99)	0.034	0.95(0.91,0.99)	0.028	0.97(0.9,1.04)	0.418	0.943
ARHGDIB.9846.32.3	ARHGDIB	28	0.98(0.96,0.99)	0.035	0.99(0.97,1.02)	0.578	0.99(0.96,1.03)	0.739	0.26
PGRMC1.7863.50.3	PGRMC1	18	1.04(1.01,1.08)	0.035	1.04(0.99,1.09)	0.061	1.02(0.93,1.11)	0.734	0.54
IL12RB1.2632.5.2	IL12RB1	22	1.03(1.01,1.07)	0.035	1.03(0.99,1.08)	0.111	1.02(0.95,1.1)	0.575	0.739
INHBA.2748.3.2	INHBA	22	1.04(1.01,1.07)	0.035	1.04(0.99,1.09)	0.054	1.08(0.99,1.16)	0.069	0.302
RRBP1.9492.5.3	RRBP1	14	0.96(0.93,0.99)	0.036	0.96(0.91,1.01)	0.086	0.92(0.85,0.99)	0.044	0.233
ADAM9.3795.6.2	ADAM9	26	1.03(1.01,1.06)	0.036	1.03(0.99,1.08)	0.08	1.05(0.99,1.12)	0.117	0.493
TFF2.9191.8.3	TFF2	18	1.04(1.01,1.07)	0.036	1.03(0.98,1.08)	0.291	1.03(0.95,1.11)	0.454	0.838
GABARAPL1.12661.44.3	GABARAPL1	22	0.98(0.96,0.99)	0.036	0.98(0.96,1.01)	0.203	0.99(0.96,1.03)	0.742	0.263
PSD.13055.53.3	PSD	21	0.98(0.96,0.99)	0.037	0.97(0.94,0.99)	0.047	0.96(0.92,0.99)	0.035	0.253
ST3GAL6.6947.4.3	ST3GAL6	18	0.98(0.96,0.99)	0.037	1.01(0.97,1.03)	0.93	0.98(0.96,1.01)	0.241	0.66
IL12RB2.3815.14.1	IL12RB2	23	0.97(0.94,0.99)	0.037	0.98(0.94,1.02)	0.311	0.97(0.9,1.04)	0.426	0.971
ZBTB33.12785.49.3	ZBTB33	14	1.06(1.01,1.12)	0.038	1.06(0.99,1.12)	0.078	0.98(0.85,1.14)	0.827	0.291
SIRPB2.5669.26.3	SIRPB2	18	0.97(0.95,0.99)	0.038	0.97(0.94,1.01)	0.145	0.96(0.91,1.01)	0.121	0.603
DEFB105A.10962.46.3	DEFB105A	14	1.04(1.01,1.07)	0.039	1.01(0.97,1.06)	0.606	0.97(0.89,1.05)	0.458	0.079
NUDT9.9482.110.3	NUDT9	19	1.03(1.01,1.06)	0.039	1.03(0.99,1.07)	0.171	1.06(1.01,1.11)	0.024	0.183
TMEM132C.7173.141.3	TMEM132C	23	0.97(0.94,0.99)	0.04	0.98(0.94,1.02)	0.378	0.99(0.92,1.08)	0.907	0.499
TGFB3.3520.58.1	TGFB3	23	1.03(1.01,1.06)	0.04	1.03(0.99,1.08)	0.104	1.01(0.95,1.08)	0.745	0.539
MXRA8.10521.10.3	MXRA8	19	0.97(0.94,0.99)	0.041	0.97(0.92,1.01)	0.13	1.05(0.95,1.16)	0.318	0.075
PRPSAP1.9478.69.3	PRPSAP1	17	0.97(0.94,0.99)	0.041	0.96(0.92,1.01)	0.092	0.99(0.93,1.06)	0.857	0.373
MANBA.6382.17.3	MANBA	19	1.02(1.01,1.04)	0.041	1.02(0.99,1.05)	0.184	1.02(0.98,1.06)	0.305	0.92
MMRN2.9723.105.3	MMRN2	19	1.04(1.01,1.08)	0.041	1.04(0.99,1.09)	0.092	1.09(1.01,1.17)	0.034	0.209
LRP1B.7640.29.3	LRP1B	18	1.04(1.01,1.08)	0.041	1.04(0.99,1.09)	0.169	1.06(0.97,1.17)	0.208	0.622
LAT.10551.7.3	LAT	14	0.96(0.91,0.99)	0.042	0.96(0.91,1.02)	0.234	1.01(0.9,1.11)	0.951	0.317
SSRP1.5032.64.1	SSRP1	18	1.04(1.01,1.07)	0.042	1.02(0.98,1.07)	0.321	1.04(0.96,1.13)	0.359	0.894
LIPN.8097.77.3	LIPN	27	1.01(1.01,1.03)	0.042	1.01(0.99,1.03)	0.102	1.01(0.99,1.03)	0.389	0.352
RPS6KA6.12688.115.3	RPS6KA6	20	0.98(0.95,0.99)	0.043	0.98(0.95,1.02)	0.336	0.97(0.93,1.02)	0.193	0.814
FSTL1.13112.179.3	FSTL1	22	0.97(0.94,0.99)	0.044	0.96(0.92,0.99)	0.036	0.99(0.93,1.07)	0.967	0.404
CBL.12016.60.3	CBL	18	0.98(0.95,0.99)	0.044	0.99(0.96,1.02)	0.342	0.99(0.95,1.03)	0.505	0.537
PSME3.5204.13.3	PSME3	18	0.97(0.94,0.99)	0.045	0.95(0.91,0.99)	0.036	0.96(0.88,1.05)	0.377	0.905
GHRL.8447.11.3	GHRL	12	0.96(0.92,0.99)	0.045	0.96(0.91,1.01)	0.146	0.93(0.85,1.03)	0.147	0.529
GLP1R.13085.18.3	GLP1R	21	1.04(1.01,1.07)	0.045	1.04(0.99,1.09)	0.095	0.97(0.89,1.06)	0.535	0.118
CHST3.7189.55.3	CHST3	12	1.04(1.01,1.09)	0.045	1.04(0.99,1.11)	0.142	1.15(1.02,1.3)	0.026	0.098
TIRAP.9839.148.3	TIRAP	23	0.98(0.96,0.99)	0.045	0.99(0.96,1.02)	0.426	0.99(0.96,1.03)	0.63	0.364
LAT2.5613.75.3	LAT2	19	1.04(1.01,1.07)	0.045	1.01(0.96,1.06)	0.705	1.05(0.97,1.14)	0.214	0.686
GRP.8400.74.3	GRP	21	1.03(1.01,1.06)	0.046	1.03(0.99,1.07)	0.17	1.08(0.99,1.17)	0.077	0.264
SNCA.8458.16.3	SNCA	16	1.04(1.01,1.09)	0.046	1.06(1.01,1.11)	0.033	1.03(0.94,1.13)	0.482	0.815
CDH15.5410.53.3	CDH15	20	1.04(1.01,1.07)	0.046	1.02(0.97,1.07)	0.472	0.99(0.92,1.08)	0.98	0.332
PCBP1.11458.30.3	PCBP1	21	0.98(0.96,0.99)	0.046	0.99(0.96,1.02)	0.468	1.01(0.96,1.04)	0.862	0.114
GRIA4.10760.107.3	GRIA4	23	0.97(0.94,0.99)	0.047	0.96(0.92,1.01)	0.062	0.93(0.86,1.01)	0.06	0.253
SATB1.13511.29.3	SATB1	22	1.03(1.01,1.07)	0.047	1.03(0.99,1.08)	0.182	1.06(0.98,1.15)	0.137	0.456
ADSSL1.13998.26.3	ADSSL1	21	0.97(0.94,0.99)	0.047	0.97(0.93,1.02)	0.239	0.95(0.87,1.04)	0.27	0.697
TACSTD2.14034.22.3	TACSTD2	28	1.03(1.01,1.06)	0.047	1.03(0.99,1.07)	0.072	1.07(1.01,1.14)	0.048	0.206
MAPK3.2855.49.2	MAPK3	21	0.98(0.96,0.99)	0.047	0.99(0.96,1.02)	0.549	1.01(0.97,1.05)	0.695	0.053
SEMA6A.5122.92.2	SEMA6A	20	1.04(1.01,1.08)	0.047	1.04(0.99,1.09)	0.095	1.03(0.95,1.12)	0.444	0.868
CRYZL1.9207.60.3	CRYZL1	28	1.03(1.01,1.06)	0.048	1.02(0.98,1.06)	0.403	1.02(0.95,1.1)	0.602	0.764
VTI1B.8963.8.3	VTI1B	23	0.97(0.95,0.99)	0.048	0.99(0.94,1.03)	0.487	0.96(0.91,1.02)	0.218	0.71
ADCYAP1.4593.11.1	ADCYAP1	18	1.03(1.01,1.07)	0.048	1.04(0.99,1.09)	0.08	0.99(0.92,1.07)	0.798	0.198
KRTDAP.5739.75.3	KRTDAP	23	1.03(1.01,1.06)	0.049	1.03(0.99,1.07)	0.095	1.03(0.96,1.11)	0.41	0.92
RAP2A.9885.41.3	RAP2A	20	0.97(0.94,0.99)	0.05	0.97(0.93,1.02)	0.253	0.96(0.89,1.03)	0.281	0.783
CCL24.4128.27.2	CCL24	16	1.04(1.01,1.08)	0.05	1.04(0.99,1.09)	0.162	1.08(0.97,1.2)	0.138	0.392
SIGLEC12.10037.98.3	SIGLEC12	31	1.02(0.99,1.03)	0.05	1.01(0.99,1.03)	0.125	1.01(0.99,1.03)	0.367	0.471
CSDC2.12754.14.3	CSDC2	18	1.03(0.99,1.07)	0.05	1.04(0.99,1.09)	0.088	0.99(0.91,1.09)	0.948	0.368
MUL1.11159.14.3	MUL1	17	1.03(0.99,1.07)	0.05	1.04(0.99,1.09)	0.111	1.03(0.96,1.11)	0.432	0.941
IDO1.9759.13.3	IDO1	13	0.97(0.95,1.01)	0.05	0.98(0.94,1.01)	0.185	0.97(0.91,1.02)	0.22	0.745
SCIN.12684.5.3	SCIN	18	1.03(0.99,1.07)	0.051	1.03(0.98,1.07)	0.279	1.01(0.94,1.08)	0.873	0.435
WBP1L.9532.5.3	WBP1L	15	0.96(0.93,1.01)	0.052	0.97(0.92,1.03)	0.314	0.99(0.9,1.09)	0.856	0.513
STX6.10945.11.3	STX6	17	1.03(0.99,1.07)	0.052	1.03(0.98,1.07)	0.25	1.07(0.99,1.15)	0.059	0.26
PROL1.6530.63.3	PROL1	17	1.04(0.99,1.07)	0.052	1.04(0.99,1.09)	0.155	1.02(0.94,1.1)	0.637	0.634
KLK14.8620.56.3	KLK14	23	1.02(0.99,1.04)	0.053	1.03(1.01,1.06)	0.02	1.03(0.99,1.07)	0.157	0.676
SUMO3.14623.26.3	SUMO3	31	0.98(0.96,1.01)	0.053	0.99(0.97,1.01)	0.395	0.99(0.97,1.03)	0.834	0.188
FAM96A.8787.21.3	FAM96A	15	1.04(0.99,1.08)	0.053	1.05(0.99,1.1)	0.074	1.01(0.93,1.1)	0.856	0.451
DEFB104A.5763.67.3	DEFB104A	22	0.97(0.93,1.01)	0.053	0.97(0.93,1.01)	0.155	0.89(0.81,0.97)	0.00629929	0.036
SUMO3.9169.14.3	SUMO3	27	0.98(0.96,1.01)	0.053	0.99(0.96,1.01)	0.257	0.99(0.96,1.02)	0.487	0.564
MRVI1.8255.34.3	MRVI1	20	0.98(0.95,1.01)	0.054	0.99(0.96,1.02)	0.515	1.01(0.96,1.05)	0.88	0.155
LRP8.3323.37.1	LRP8	13	1.04(0.99,1.09)	0.054	1.05(0.99,1.11)	0.064	1.08(0.99,1.17)	0.094	0.411
CLU.4542.24.2	CLU	19	0.97(0.94,1.01)	0.055	0.95(0.91,0.99)	0.034	1.02(0.94,1.11)	0.589	0.157
SPINK6.5731.1.3	SPINK6	15	1.02(0.99,1.04)	0.055	1.03(1.01,1.05)	0.04	1.03(0.99,1.06)	0.098	0.665
ARPC3.13573.5.3	ARPC3	28	1.03(0.99,1.06)	0.055	1.02(0.98,1.06)	0.364	1.04(0.98,1.1)	0.19	0.653
SNAPIN.6975.52.3	SNAPIN	20	1.03(0.99,1.07)	0.056	1.03(0.98,1.07)	0.245	1.04(0.94,1.14)	0.426	0.918
GALNT11.8700.325.3	GALNT11	25	1.03(0.99,1.06)	0.056	1.04(0.99,1.08)	0.052	1.02(0.95,1.09)	0.576	0.771
ELMO1.12764.3.3	ELMO1	17	0.97(0.93,1.01)	0.056	0.96(0.91,1.01)	0.122	0.99(0.89,1.12)	0.977	0.527
EDA.14024.196.3	EDA	21	1.03(0.99,1.06)	0.056	1.02(0.98,1.07)	0.26	1.06(0.99,1.15)	0.113	0.373
CFB.4129.72.1	CFB	16	0.97(0.94,1.01)	0.057	0.96(0.92,1.01)	0.098	1.01(0.93,1.08)	0.932	0.358
UST.8364.74.3	UST	16	0.97(0.94,1.01)	0.057	0.96(0.92,1.01)	0.094	0.95(0.87,1.03)	0.213	0.614
CREG1.9357.4.3	CREG1	16	1.04(0.99,1.08)	0.057	1.03(0.98,1.08)	0.271	1.07(0.98,1.16)	0.155	0.498
SLC5A8.13691.10.3	SLC5A8	25	1.03(0.99,1.05)	0.058	1.03(0.99,1.07)	0.179	1.09(1.02,1.18)	0.017	0.07
NoneX.13230.174.3	NoneX	18	1.03(0.99,1.07)	0.058	1.04(0.99,1.09)	0.111	1.04(0.96,1.12)	0.338	0.864
KCNG4.13525.17.3	KCNG4	20	0.97(0.94,1.01)	0.058	0.96(0.92,1.01)	0.072	0.99(0.92,1.07)	0.866	0.51
MAP2K4.5242.37.3	MAP2K4	16	1.02(0.99,1.04)	0.058	1.02(0.99,1.04)	0.052	1.02(0.99,1.05)	0.113	0.695
DEFB125.9486.13.3	DEFB125	20	1.03(0.99,1.07)	0.059	1.05(1.01,1.1)	0.031	1.03(0.94,1.13)	0.515	0.973
CGA.CGB.4914.10.1	CGA.CCB	25	0.97(0.94,1.01)	0.059	0.99(0.95,1.03)	0.486	0.99(0.92,1.07)	0.864	0.531
CXCL12.2330.2.1	CXCL12	12	1.04(0.99,1.08)	0.059	1.05(0.99,1.1)	0.086	1.05(0.96,1.15)	0.269	0.752
ERO1LB.7994.41.3	ERO1LB	26	1.03(0.99,1.05)	0.059	1.03(0.99,1.06)	0.174	1.02(0.96,1.08)	0.526	0.823
PDE4D.5255.22.3	PDE4D	19	0.97(0.93,1.01)	0.059	0.96(0.92,1.01)	0.081	0.92(0.83,1.03)	0.163	0.394
SUN5.11260.47.3	SUN5	21	1.03(0.99,1.06)	0.059	1.01(0.97,1.05)	0.694	0.96(0.88,1.05)	0.403	0.102
DRGX.8034.6.3	DRGX	18	0.98(0.96,1.01)	0.06	0.97(0.95,0.99)	0.012	0.97(0.94,1.01)	0.067	0.397
STAT6.10372.18.3	STAT6	18	0.98(0.95,1.01)	0.06	0.98(0.95,1.01)	0.168	0.98(0.94,1.03)	0.387	0.913
KRT7.11383.41.3	KRT7	19	1.03(0.99,1.07)	0.06	1.04(0.99,1.09)	0.066	1.05(0.97,1.13)	0.259	0.732
DYNAP.10692.48.3	DYNAP	16	1.03(0.99,1.07)	0.061	1.03(0.99,1.08)	0.175	1.06(0.97,1.16)	0.225	0.582
MSMP.8080.24.3	MSMP	18	0.97(0.94,1.01)	0.061	0.97(0.93,1.01)	0.185	0.88(0.78,0.98)	0.026	0.077
CD34.9023.9.3	CD34	19	0.97(0.94,1.01)	0.061	0.97(0.93,1.01)	0.177	0.97(0.91,1.04)	0.373	0.999
NOTUM.8252.2.3	NOTUM	19	0.97(0.94,1.01)	0.062	0.98(0.94,1.02)	0.329	1.01(0.92,1.09)	0.896	0.356
TMEM41B.10661.4.3	TMEM41B	24	1.03(0.99,1.06)	0.062	1.03(0.99,1.07)	0.181	1.01(0.94,1.07)	0.906	0.46
LCORL.4304.18.2	LCORL	25	0.97(0.95,1.01)	0.063	0.98(0.94,1.01)	0.213	0.95(0.89,1.01)	0.098	0.346
BPIFB1.11246.3.3	BPIFB1	17	0.98(0.95,1.01)	0.064	0.98(0.95,1.01)	0.228	0.95(0.91,0.99)	0.046	0.234
GFAP.3034.1.2	GFAP	14	0.96(0.91,1.01)	0.064	0.93(0.88,0.99)	0.019	0.87(0.77,0.98)	0.026	0.102
HEPHL1.6354.13.3	HEPHL1	22	1.03(0.99,1.06)	0.064	1.04(0.99,1.09)	0.078	1.01(0.93,1.08)	0.975	0.42
ADRBK1.3347.9.2	ADRBK1	24	0.98(0.96,1.01)	0.064	0.99(0.96,1.02)	0.589	1.01(0.97,1.04)	0.778	0.085
PLK1.3394.81.2	PLK1	22	0.97(0.94,1.01)	0.065	0.98(0.94,1.02)	0.232	0.98(0.91,1.05)	0.59	0.799
SRXN1.14268.4.3	SRXN1	23	1.03(0.99,1.07)	0.065	1.04(0.99,1.09)	0.052	1.09(1.01,1.17)	0.029	0.133
RANBP3.14037.18.3	RANBP3	13	0.96(0.92,1.01)	0.065	0.97(0.92,1.02)	0.189	0.98(0.87,1.1)	0.735	0.729
SEC13.14689.3.3	SEC13	15	1.04(0.99,1.09)	0.065	1.04(0.98,1.09)	0.177	0.98(0.87,1.09)	0.678	0.22
TBXAS1.8098.37.3	TBXAS1	18	0.97(0.94,1.01)	0.066	0.97(0.92,1.01)	0.172	0.95(0.88,1.04)	0.266	0.694
PYY.3727.35.1	PYY	21	1.03(0.99,1.06)	0.066	1.03(0.99,1.08)	0.119	0.97(0.9,1.05)	0.512	0.141
IL21.7124.18.3	IL21	18	1.03(0.99,1.06)	0.066	1.02(0.98,1.06)	0.262	1.02(0.96,1.09)	0.436	0.925
SEMG1.7115.5.3	SEMG1	23	1.02(0.99,1.04)	0.066	1.02(0.99,1.05)	0.111	1.03(0.99,1.06)	0.149	0.674
JAG1.5092.51.3	JAG1	23	0.97(0.94,1.01)	0.066	0.99(0.96,1.04)	0.928	0.94(0.87,1.02)	0.158	0.43
TST.12663.1.3	TST	20	0.98(0.96,1.01)	0.066	0.99(0.96,1.02)	0.502	0.99(0.95,1.02)	0.399	0.699
TLN2.14082.56.3	TLN2	20	0.97(0.94,1.01)	0.067	0.97(0.93,1.01)	0.197	1.01(0.94,1.09)	0.821	0.306
NAALAD2.7986.98.3	NAALAD2	21	1.03(0.99,1.06)	0.067	1.04(0.99,1.08)	0.067	0.99(0.93,1.07)	0.92	0.331
COLEC11.4430.44.3	COLEC11	21	1.02(0.99,1.03)	0.067	1.02(0.99,1.04)	0.08	1.01(0.99,1.04)	0.234	0.898
RUNX3.11138.16.3	RUNX3	25	1.03(0.99,1.05)	0.067	1.01(0.96,1.04)	0.986	0.98(0.92,1.03)	0.358	0.037
C1QTNF9.6019.12.3	C1QTNF9	13	1.03(0.99,1.07)	0.068	1.01(0.97,1.06)	0.57	0.99(0.91,1.07)	0.793	0.269
HSD17B2.8979.1.3	HSD17B2	29	1.02(0.99,1.05)	0.068	1.01(0.97,1.05)	0.57	1.05(0.99,1.11)	0.136	0.422
AGFG1.11681.8.3	AGFG1	34	0.98(0.96,1.01)	0.068	0.99(0.96,1.02)	0.464	0.99(0.96,1.03)	0.827	0.312
S100A11.14011.17.3	S100A11	15	0.97(0.94,1.01)	0.069	0.98(0.95,1.01)	0.191	1.02(0.97,1.08)	0.382	0.023
IL15RA.3445.53.2	IL15RA	17	1.03(0.99,1.07)	0.069	1.07(1.02,1.11)	0.00497084	1.05(0.95,1.16)	0.342	0.718
APBB2.12761.12.3	APBB2	17	1.04(0.99,1.08)	0.069	1.05(1.01,1.11)	0.041	1.13(1.01,1.26)	0.027	0.096
CUL4B.13743.56.3	CUL4B	22	1.03(0.99,1.06)	0.069	1.01(0.97,1.06)	0.616	0.99(0.91,1.06)	0.696	0.203
EFNB3.7785.1.3	EFNB3	13	1.03(0.99,1.06)	0.07	1.01(0.97,1.06)	0.653	1.02(0.95,1.11)	0.583	0.833
MAPK9.5244.12.3	MAPK9	19	1.03(0.99,1.07)	0.07	1.05(0.99,1.1)	0.066	1.1(1.01,1.18)	0.02	0.088
TBCA.12501.10.3	TBCA	15	1.02(0.99,1.03)	0.07	1.01(0.99,1.03)	0.158	1.01(0.98,1.03)	0.511	0.372
PPIB.4718.5.2	PPIB	24	0.97(0.95,1.01)	0.07	0.96(0.93,1.01)	0.063	0.97(0.9,1.04)	0.371	0.843
IL27RA.5132.71.3	IL27RA	15	0.98(0.96,1.01)	0.07	0.98(0.96,1.01)	0.146	0.98(0.95,1.01)	0.237	0.942
NHEJ1.11351.233.3	NHEJ1	18	1.03(0.99,1.07)	0.071	1.03(0.99,1.08)	0.139	1.04(0.97,1.11)	0.294	0.866
NQO1.9837.60.3	NQO1	20	0.98(0.96,1.01)	0.071	0.97(0.95,0.99)	0.021	0.97(0.94,1.01)	0.105	0.548
C6orf89.10885.36.3	C6orf89	20	0.97(0.94,1.01)	0.072	1.01(0.96,1.05)	0.966	1.02(0.95,1.09)	0.548	0.083
GLT8D1.8955.60.3	GLT8D1	13	1.04(0.99,1.08)	0.072	1.02(0.97,1.08)	0.392	1.02(0.92,1.14)	0.707	0.735
MPP7.12732.13.3	MPP7	19	1.03(0.99,1.06)	0.072	1.03(0.98,1.07)	0.222	1.04(0.95,1.14)	0.367	0.789
MMP16.5268.49.3	MMP16	16	1.03(0.99,1.07)	0.073	1.05(1.01,1.1)	0.026	1.01(0.92,1.11)	0.771	0.687
DUSP4.10035.6.3	DUSP4	12	1.04(0.99,1.08)	0.073	1.02(0.96,1.07)	0.544	1.09(0.97,1.21)	0.144	0.374
DCLK3.7826.1.3	DCLK3	10	0.96(0.92,1.01)	0.073	0.97(0.91,1.03)	0.305	0.94(0.79,1.12)	0.499	0.831
NAGK.3894.15.2	NAGK	20	0.98(0.96,1.01)	0.074	0.98(0.95,1.01)	0.24	0.99(0.95,1.03)	0.666	0.557
LAG3.5099.14.3	LAG3	18	1.03(0.99,1.07)	0.074	1.03(0.98,1.08)	0.208	0.97(0.89,1.05)	0.432	0.083
NR1H2.9016.12.3	NR1H2	30	1.02(0.99,1.05)	0.074	1.01(0.97,1.05)	0.657	0.98(0.93,1.04)	0.564	0.123
TPI1.4309.59.3	TPI1	30	0.98(0.95,1.01)	0.075	0.99(0.96,1.03)	0.624	1.01(0.96,1.06)	0.793	0.187
AGRP.2813.11.2	AGRP	22	1.03(0.99,1.06)	0.075	1.02(0.98,1.07)	0.262	1.1(1.03,1.18)	0.00294265	0.019
RET.3220.40.2	RET	15	1.03(0.99,1.06)	0.076	1.02(0.97,1.06)	0.472	0.99(0.9,1.08)	0.753	0.301
HGD.9832.33.3	HGD	21	1.03(0.99,1.06)	0.076	1.01(0.97,1.06)	0.481	1.03(0.96,1.1)	0.396	0.977
SIRPG.9241.40.3	SIRPG	15	0.97(0.94,1.01)	0.077	0.98(0.94,1.03)	0.466	0.96(0.88,1.04)	0.34	0.77
HNF1A.11193.27.3	HNF1A	20	0.97(0.93,1.01)	0.077	0.98(0.93,1.02)	0.306	0.96(0.87,1.06)	0.419	0.892
MAGI2.14066.49.3	MAGI2	13	1.04(0.99,1.08)	0.078	1.03(0.98,1.08)	0.28	1.06(0.93,1.21)	0.389	0.734
NTN4.3327.27.1	NTN4	21	1.03(0.99,1.07)	0.078	1.03(0.99,1.08)	0.138	1.03(0.94,1.12)	0.578	0.888
IDE.3197.70.2	IDE	14	0.97(0.93,1.01)	0.078	0.99(0.94,1.04)	0.76	0.97(0.88,1.07)	0.552	0.914
CDKN2B.9874.28.3	CDKN2B	10	0.95(0.89,1.01)	0.079	0.94(0.88,1.01)	0.06	0.94(0.82,1.09)	0.422	0.959
PLA2G12B.9380.2.3	PLA2G12B	20	0.97(0.94,1.01)	0.08	0.98(0.93,1.02)	0.256	1.03(0.94,1.12)	0.524	0.181
MXRA8.7002.1.3	MXRA8	23	0.97(0.95,1.01)	0.08	0.98(0.94,1.02)	0.366	0.96(0.9,1.03)	0.288	0.736
EXOSC1.7930.3.3	EXOSC1	25	1.03(0.99,1.07)	0.08	1.03(0.99,1.08)	0.12	1.04(0.96,1.12)	0.382	0.87
MEGF10.11168.3.3	MEGF10	20	1.03(0.99,1.07)	0.08	1.04(0.99,1.09)	0.096	1.04(0.95,1.13)	0.413	0.951
PGF.3078.1.2	PGF	18	0.97(0.93,1.01)	0.08	0.97(0.93,1.02)	0.28	0.89(0.82,0.98)	0.013	0.062
PSMA2.4280.47.2	PSMA2	11	1.04(0.99,1.09)	0.08	1.02(0.96,1.09)	0.531	0.98(0.89,1.08)	0.664	0.135
TBCE.11211.7.3	TBCE	15	0.97(0.94,1.01)	0.081	0.98(0.94,1.02)	0.361	1.03(0.96,1.09)	0.43	0.051
HNRNPAB.4450.26.2	HNRNPAB	16	0.98(0.96,1.01)	0.081	0.99(0.96,1.02)	0.425	1.01(0.96,1.05)	0.761	0.126
DEAF1.6369.82.3	DEAF1	19	0.97(0.94,1.01)	0.081	0.97(0.93,1.01)	0.131	0.95(0.89,1.02)	0.172	0.521
IL1A.4851.25.1	IL1A	26	0.97(0.94,1.01)	0.081	0.98(0.95,1.02)	0.375	0.97(0.89,1.07)	0.591	0.944
CCDC101.12788.6.3	CCDC101	16	1.03(0.99,1.07)	0.081	1.03(0.98,1.09)	0.232	0.99(0.9,1.08)	0.787	0.304
ADCYAP1.8285.64.3	ADCYAP1	13	1.04(0.99,1.09)	0.081	1.03(0.97,1.1)	0.359	1.09(0.94,1.25)	0.258	0.56
LHB.8376.25.4	LHB	22	0.97(0.94,1.01)	0.082	0.96(0.92,0.99)	0.034	0.96(0.9,1.03)	0.251	0.745
GSTA4.14645.253.3	GSTA4	26	0.97(0.94,1.01)	0.082	0.98(0.94,1.02)	0.343	0.94(0.87,1.01)	0.083	0.269
EID3.8079.39.3	EID3	26	0.98(0.95,1.01)	0.082	0.97(0.93,1.01)	0.118	0.97(0.91,1.04)	0.354	0.823
IL6R.4139.71.2	IL6R	19	0.98(0.97,1.01)	0.082	0.98(0.96,0.99)	0.014	0.96(0.93,0.99)	0.00334816	0.026
DEFB103A.5679.16.3	DEFB103A	22	0.97(0.94,1.01)	0.082	0.99(0.96,1.04)	0.974	0.95(0.89,1.02)	0.127	0.41
PAICS.9841.197.3	PAICS	15	0.97(0.93,1.01)	0.082	0.95(0.9,1.01)	0.059	0.92(0.85,0.99)	0.021	0.104
UBE2I.2877.3.1	UBE2I	28	0.98(0.97,1.01)	0.082	0.99(0.96,1.01)	0.34	0.99(0.97,1.03)	0.789	0.308
OXT.8257.71.3	OXT	26	1.03(0.99,1.06)	0.082	1.04(0.99,1.08)	0.06	0.94(0.87,1.02)	0.145	0.025
SNX8.6925.26.3	SNX8	13	0.96(0.93,1.01)	0.083	0.97(0.92,1.03)	0.322	0.95(0.87,1.04)	0.283	0.727
KCT2.6365.62.3	KCT2	17	1.03(0.99,1.07)	0.083	1.03(0.98,1.08)	0.212	1.02(0.93,1.11)	0.716	0.716
YWHAQ.7625.27.3	YWHAQ	16	1.04(0.99,1.09)	0.084	1.04(0.99,1.1)	0.153	0.99(0.9,1.11)	0.928	0.376
LCK.3452.17.2	LCK	25	0.97(0.94,1.01)	0.084	0.97(0.93,1.01)	0.17	0.91(0.84,0.99)	0.041	0.128
CSRP3.9171.11.3	CSRP3	14	0.97(0.93,1.01)	0.084	0.96(0.91,1.01)	0.086	0.94(0.85,1.03)	0.183	0.476
NR1D2.12885.42.3	NR1D2	17	1.04(0.99,1.08)	0.084	0.99(0.95,1.05)	0.951	0.99(0.88,1.12)	0.924	0.483
IL13.3072.4.2	IL13	22	1.03(0.99,1.06)	0.084	1.03(0.98,1.07)	0.222	0.91(0.84,0.99)	0.025	0.00152901
GFRA1.3314.74.2	GFRA1	8	1.05(0.99,1.1)	0.084	1.03(0.97,1.1)	0.322	1.01(0.9,1.11)	0.975	0.375
CSNK1G2.12653.13.3	CSNK1G2	17	0.97(0.94,1.01)	0.084	0.97(0.93,1.02)	0.245	0.98(0.92,1.05)	0.604	0.769
LRRN1.11293.14.3	LRRN1	23	0.99(0.97,1.01)	0.084	0.98(0.96,0.99)	0.04	0.99(0.96,1.01)	0.198	0.929
PDGFRA.10366.11.3	PDGFRA	13	0.98(0.95,1.01)	0.085	0.99(0.96,1.02)	0.388	0.99(0.96,1.03)	0.842	0.087
CHRDL2.6086.15.3	CHRDL2	20	1.02(0.99,1.05)	0.086	1.04(1.01,1.09)	0.036	1.04(0.97,1.1)	0.263	0.707
EPHB2.5077.28.3	EPHB2	19	1.03(0.99,1.06)	0.086	1.02(0.97,1.06)	0.442	1.04(0.97,1.1)	0.273	0.742
FAM151A.7856.51.3	FAM151A	26	1.02(0.99,1.05)	0.087	1.03(0.99,1.07)	0.184	1.02(0.94,1.1)	0.632	0.878
CADM1.3326.58.2	CADM1	12	0.96(0.92,1.01)	0.087	0.93(0.87,0.98)	0.013	0.89(0.81,0.98)	0.017	0.083
UBE2L3.3874.8.1	UBE2L3	16	1.03(0.99,1.07)	0.087	1.05(0.99,1.1)	0.069	1.08(0.99,1.18)	0.082	0.259
GGT2.6334.9.3	GGT2	15	1.03(0.99,1.07)	0.088	1.03(0.98,1.08)	0.262	0.98(0.89,1.09)	0.746	0.313
RAB7B.12409.90.3	RAB7B	17	1.03(0.99,1.07)	0.088	1.03(0.98,1.08)	0.283	1.01(0.91,1.11)	0.961	0.553
SLAMF7.7882.31.3	SLAMF7	20	1.02(0.99,1.05)	0.088	1.01(0.97,1.04)	0.632	0.99(0.93,1.06)	0.842	0.347
NRXN2.8876.51.3	NRXN2	20	0.97(0.94,1.01)	0.089	0.99(0.95,1.04)	0.697	0.91(0.83,0.99)	0.039	0.126
IFNW1.7196.21.3	IFNW1	21	1.03(0.99,1.06)	0.089	1.02(0.98,1.06)	0.358	1.04(0.97,1.11)	0.283	0.753
SCARF2.5130.67.3	SCARF2	20	0.97(0.94,1.01)	0.089	0.96(0.92,1.01)	0.081	0.94(0.87,1.02)	0.116	0.358
CXCL13.3487.32.2	CXCL13	23	0.97(0.94,1.01)	0.089	0.96(0.92,0.99)	0.039	1.01(0.94,1.1)	0.722	0.271
PPP3R1.3657.74.3	PPP3R1	17	1.03(0.99,1.07)	0.09	1.02(0.98,1.07)	0.316	1.07(0.98,1.16)	0.116	0.339
CUZD1.7943.16.3	CUZD1	21	1.02(0.99,1.04)	0.09	1.03(1.01,1.05)	0.02	1.03(0.99,1.06)	0.105	0.508
APEX1.9849.13.3	APEX1	25	0.98(0.96,1.01)	0.091	0.99(0.96,1.01)	0.327	0.99(0.96,1.03)	0.706	0.427
SERPINA10.6583.67.3	SERPINA10	20	1.02(0.99,1.04)	0.092	1.02(0.99,1.05)	0.089	1.02(0.99,1.06)	0.164	0.627
DDX25.13984.23.3	DDX25	22	1.03(0.99,1.06)	0.092	1.03(0.99,1.07)	0.215	1.08(0.98,1.19)	0.142	0.323
GAL.13389.8.3	GAL	18	1.03(0.99,1.06)	0.092	1.04(0.99,1.09)	0.099	1.03(0.94,1.12)	0.501	0.975
FLT3LG.3053.49.2	FLT3LG	22	0.97(0.93,1.01)	0.092	0.96(0.92,1.01)	0.139	0.91(0.83,1.01)	0.062	0.186
TXNRD1.13967.14.3	TXNRD1	17	0.98(0.95,1.01)	0.092	0.98(0.94,1.02)	0.243	0.97(0.92,1.02)	0.265	0.751
FSTL1.9304.27.3	FSTL1	15	1.04(0.99,1.08)	0.093	1.01(0.95,1.06)	0.819	0.96(0.87,1.06)	0.407	0.09
MAN2B2.9251.28.3	MAN2B2	14	0.98(0.95,1.01)	0.093	0.97(0.93,1.01)	0.146	0.95(0.88,1.02)	0.141	0.385
PLOD2.6923.1.3	PLOD2	18	0.97(0.93,1.01)	0.094	0.99(0.95,1.04)	0.771	0.99(0.88,1.13)	0.963	0.616
IFNA6.5714.88.3	IFNA6	18	1.04(0.99,1.09)	0.094	1.06(1.01,1.12)	0.025	0.98(0.87,1.09)	0.67	0.232
CUL3.10045.47.3	CUL3	12	1.04(0.99,1.08)	0.094	1.03(0.98,1.09)	0.24	1.04(0.9,1.21)	0.558	0.933
ROBO1.5740.17.3	ROBO1	18	1.03(0.99,1.07)	0.095	1.04(0.98,1.09)	0.185	1.04(0.96,1.12)	0.297	0.791
FBXL4.9921.14.3	FBXL4	16	0.97(0.93,1.01)	0.095	0.96(0.91,1.01)	0.082	0.95(0.87,1.04)	0.29	0.684
HP.3054.3.2	HP	21	1.01(0.99,1.03)	0.095	1.01(0.99,1.03)	0.463	1.01(0.98,1.03)	0.842	0.238
HSD17B10.4217.49.3	HSD17B10	12	0.97(0.93,1.01)	0.095	0.98(0.93,1.03)	0.394	0.99(0.92,1.09)	0.989	0.406
GNPTG.10666.7.3	GNPTG	22	1.03(0.99,1.06)	0.095	1.06(1.01,1.1)	0.013	1.03(0.96,1.11)	0.436	0.931
SCG3.7957.2.3	SCG3	16	1.02(0.99,1.05)	0.096	1.04(1.01,1.07)	0.041	1.06(1.01,1.12)	0.044	0.169
KLK6.3450.4.2	KLK6	16	0.97(0.94,1.01)	0.096	0.97(0.93,1.02)	0.26	1.03(0.95,1.12)	0.447	0.131
CDC42BPA.12706.2.3	CDC42BPA	16	0.97(0.93,1.01)	0.097	0.98(0.94,1.02)	0.351	0.92(0.87,0.98)	0.012	0.067
BNIP3.7045.4.3	BNIP3	29	1.02(0.99,1.05)	0.098	1.01(0.98,1.05)	0.483	1.01(0.95,1.08)	0.728	0.739
SERPINC1.3344.60.4	SERPINC1	17	0.97(0.94,1.01)	0.098	0.94(0.9,0.99)	0.024	0.94(0.86,1.04)	0.226	0.534
CRABP1.11967.23.3	CRABP1	21	1.03(0.99,1.07)	0.098	1.05(1.01,1.1)	0.043	1.01(0.93,1.1)	0.772	0.687
RAB22A.12408.333.3	RAB22A	14	0.97(0.94,1.01)	0.099	0.96(0.91,1.01)	0.094	0.92(0.83,1.01)	0.067	0.194
LRTM1.9368.64.3	LRTM1	15	0.96(0.91,1.01)	0.099	0.93(0.88,0.98)	0.00691991	1.01(0.85,1.18)	0.992	0.594
RELT.5115.31.3	RELT	18	0.98(0.95,1.01)	0.099	0.98(0.94,1.02)	0.31	1.02(0.96,1.07)	0.597	0.131
PGRMC2.10631.9.3	PGRMC2	16	1.03(0.99,1.06)	0.099	1.02(0.99,1.06)	0.206	1.04(0.97,1.11)	0.236	0.628
PRIM1.13591.31.3	PRIM1	18	1.03(0.99,1.07)	0.1	1.04(0.99,1.09)	0.115	1.01(0.93,1.11)	0.781	0.695
SPACA7.6466.7.3	SPACA7	14	1.03(0.99,1.07)	0.1	1.05(0.99,1.11)	0.097	0.93(0.85,1.01)	0.095	0.00656356
ADAMTS15.4533.76.2	ADAMTS15	15	0.97(0.93,1.01)	0.1	0.98(0.92,1.03)	0.408	0.95(0.88,1.02)	0.147	0.502
DSG1.2976.58.2	DSG1	13	1.03(0.99,1.07)	0.103	1.04(0.98,1.09)	0.177	1.03(0.95,1.11)	0.455	0.959
NSG1.7802.53.3	NSG1	20	1.03(0.99,1.06)	0.104	1.03(0.98,1.08)	0.204	1.07(0.99,1.16)	0.073	0.228
MSLN.3893.64.1	MSLN	23	0.98(0.95,1.01)	0.104	0.98(0.94,1.02)	0.387	1.02(0.95,1.1)	0.622	0.198
LPAL2.9246.1.3	LPAL2	10	1.04(0.99,1.09)	0.104	1.04(0.98,1.1)	0.238	1.02(0.92,1.13)	0.731	0.681
PRRG1.8306.54.3	PRRG1	17	1.03(0.99,1.06)	0.104	1.01(0.96,1.05)	0.831	1.01(0.93,1.09)	0.836	0.601
ANGPTL3.3281.19.1	ANGPTL3	18	1.03(0.99,1.07)	0.104	1.02(0.98,1.07)	0.356	1.01(0.92,1.1)	0.843	0.637
WFIKKN2.3235.50.2	WFIKKN2	21	0.98(0.96,1.01)	0.104	0.99(0.97,1.02)	0.637	0.99(0.95,1.03)	0.688	0.535
ELK1.10006.25.3	ELK1	17	0.97(0.95,1.01)	0.105	0.98(0.94,1.02)	0.352	1.02(0.96,1.08)	0.549	0.101
NLGN4X.5357.60.3	NLGN4X	15	1.03(0.99,1.07)	0.105	1.03(0.98,1.08)	0.237	1.06(0.96,1.16)	0.27	0.589
CD8B.9310.2.3	CD8B	15	1.03(0.99,1.07)	0.106	1.02(0.98,1.07)	0.346	1.05(0.96,1.15)	0.309	0.664
STOM.8261.51.3	STOM	21	1.02(0.99,1.05)	0.107	1.04(1.01,1.07)	0.035	1.04(0.98,1.11)	0.162	0.469
SYT3.10452.24.3	SYT3	25	1.03(0.99,1.06)	0.107	1.01(0.97,1.05)	0.541	1.01(0.94,1.08)	0.9	0.514
WISP3.5927.4.3	WISP3	18	1.03(0.99,1.06)	0.107	1.03(0.99,1.08)	0.172	1.04(0.97,1.11)	0.285	0.736
INS.4883.56.2	INS	14	0.97(0.93,1.01)	0.107	0.98(0.93,1.03)	0.434	1.03(0.94,1.14)	0.507	0.168
NXF1.12453.161.3	NXF1	17	0.98(0.96,1.01)	0.107	0.98(0.95,1.01)	0.206	0.98(0.94,1.02)	0.408	0.889
MESDC2.5594.87.3	MESDC2	22	0.97(0.95,1.01)	0.108	0.99(0.94,1.03)	0.533	0.93(0.85,1.02)	0.123	0.293
LMAN2L.8013.9.3	LMAN2L	25	0.98(0.95,1.01)	0.108	0.97(0.93,1.01)	0.142	0.99(0.93,1.08)	0.976	0.547
TNFRSF6B.5070.76.3	TNFRSF6B	15	1.03(0.99,1.07)	0.108	1.02(0.97,1.08)	0.414	1.04(0.95,1.13)	0.432	0.906
CNP.6609.22.3	CNP	18	0.97(0.94,1.01)	0.108	0.97(0.93,1.02)	0.274	1.01(0.94,1.09)	0.729	0.232
CAPN2.14684.17.3	CAPN2	24	1.02(0.99,1.06)	0.108	1.04(0.99,1.09)	0.063	1.06(0.99,1.14)	0.102	0.289
POFUT1.5634.39.3	POFUT1	16	1.02(0.99,1.05)	0.108	1.02(0.98,1.05)	0.366	1.01(0.97,1.06)	0.54	0.696
STAR.10085.25.3	STAR	17	1.03(0.99,1.08)	0.108	1.04(0.99,1.09)	0.131	1.05(0.94,1.18)	0.4	0.786
ACBD6.10075.75.3	ACBD6	20	0.98(0.95,1.01)	0.108	0.98(0.94,1.02)	0.326	0.97(0.92,1.03)	0.361	0.871
TMEM132C.11128.29.3	TMEM132C	19	1.03(0.99,1.06)	0.109	1.03(0.99,1.08)	0.154	1.06(0.97,1.16)	0.173	0.416
APBB1.14206.28.3	APBB1	19	1.03(0.99,1.06)	0.109	1.03(0.99,1.08)	0.138	1.01(0.92,1.12)	0.811	0.749
LMAN2.9468.8.3	LMAN2	13	1.04(0.99,1.09)	0.109	1.01(0.96,1.07)	0.649	1.01(0.88,1.14)	0.946	0.573
N6AMT1.11096.57.3	N6AMT1	15	0.97(0.94,1.01)	0.109	0.98(0.93,1.02)	0.308	0.98(0.92,1.05)	0.65	0.725
LDHC.9828.86.3	LDHC	22	0.98(0.95,1.01)	0.11	0.98(0.94,1.02)	0.331	1.01(0.93,1.07)	0.975	0.415
UBE2D4.13475.10.3	UBE2D4	20	0.98(0.96,1.01)	0.11	0.99(0.96,1.02)	0.583	0.99(0.95,1.03)	0.589	0.654
IL25.4137.57.2	IL25	22	1.02(0.99,1.04)	0.11	1.01(0.98,1.03)	0.789	1.01(0.97,1.03)	0.988	0.164
MPO.2580.83.2	MPO	14	1.03(0.99,1.08)	0.11	1.05(1.01,1.1)	0.043	1.03(0.94,1.13)	0.537	0.915
MCTS1.12488.9.3	MCTS1	20	0.98(0.95,1.01)	0.11	0.98(0.94,1.03)	0.446	0.96(0.9,1.02)	0.202	0.525
FUT9.6991.24.3	FUT9	15	0.98(0.96,1.01)	0.11	0.99(0.96,1.02)	0.424	1.01(0.97,1.06)	0.55	0.097
AGO1.11651.24.3	AGO1	14	0.97(0.93,1.01)	0.111	0.96(0.91,1.01)	0.136	0.99(0.89,1.11)	0.896	0.644
ACVRL1.2969.11.1	ACVRL1	14	0.96(0.91,1.01)	0.111	0.96(0.91,1.02)	0.203	0.95(0.84,1.08)	0.43	0.864
INSL5.10462.14.3	INSL5	16	0.96(0.92,1.01)	0.111	0.97(0.92,1.02)	0.266	1.01(0.91,1.13)	0.804	0.326
EFNA2.14124.6.3	EFNA2	16	1.03(0.99,1.07)	0.112	1.04(0.98,1.09)	0.183	1.07(0.96,1.2)	0.241	0.496
STX10.12842.43.3	STX10	34	1.02(0.99,1.04)	0.112	1.03(0.99,1.06)	0.062	1.04(1.01,1.08)	0.033	0.13
CEP57.9905.8.3	CEP57	15	0.97(0.94,1.01)	0.112	0.99(0.94,1.04)	0.746	0.98(0.9,1.08)	0.718	0.757
KLRC1.5629.58.3	KLRC1	12	1.04(0.99,1.09)	0.112	1.02(0.96,1.07)	0.548	1.09(0.9,1.31)	0.377	0.609
JAKMIP3.9068.17.3	JAKMIP3	18	1.02(0.99,1.04)	0.113	1.02(1.01,1.04)	0.043	1.02(0.99,1.05)	0.315	0.97
DNAJC4.8016.19.3	DNAJC4	16	1.03(0.99,1.07)	0.113	1.04(0.99,1.09)	0.16	0.97(0.88,1.08)	0.6	0.228
CD300LF.5623.11.3	CD300LF	14	0.97(0.93,1.01)	0.113	0.98(0.92,1.03)	0.419	0.94(0.85,1.05)	0.276	0.614
MMRN2.11895.21.3	MMRN2	22	1.03(0.99,1.06)	0.114	1.04(0.99,1.09)	0.092	0.96(0.88,1.05)	0.335	0.1
INSL6.5754.76.3	INSL6	14	1.05(0.99,1.11)	0.114	1.03(0.97,1.09)	0.372	1.07(0.94,1.22)	0.303	0.702
CHP1.12458.79.3	CHP1	18	0.97(0.93,1.01)	0.114	0.96(0.92,1.01)	0.134	0.91(0.81,1.01)	0.082	0.206
G6B.8659.68.3	G6B	16	1.04(0.99,1.08)	0.115	1.05(0.99,1.11)	0.078	0.98(0.87,1.1)	0.694	0.292
P4HA2.11348.132.3	P4HA2	15	1.03(0.99,1.08)	0.115	1.04(0.99,1.09)	0.165	1.12(0.99,1.27)	0.077	0.187
CHRD.13438.115.3	CHRD	19	1.03(0.99,1.06)	0.116	1.03(0.98,1.08)	0.269	1.02(0.93,1.13)	0.624	0.951
TNFRSF1A.2654.19.1	TNFRSF1A	23	1.02(0.99,1.05)	0.116	1.01(0.97,1.05)	0.567	0.99(0.92,1.06)	0.681	0.248
RPS4X.9758.17.3	RPS4X	19	0.98(0.96,1.01)	0.116	0.99(0.96,1.02)	0.368	0.99(0.96,1.03)	0.65	0.534
IL17A.3498.53.2	IL17A	16	1.03(0.99,1.06)	0.117	1.02(0.97,1.06)	0.522	0.95(0.86,1.04)	0.274	0.073
EDN2.12574.36.3	EDN2	29	1.02(0.99,1.04)	0.117	0.99(0.97,1.03)	0.986	1.03(0.98,1.08)	0.275	0.667
EPO.5813.58.3	EPO	16	0.97(0.94,1.01)	0.118	0.99(0.94,1.03)	0.577	0.97(0.89,1.07)	0.591	0.96
SST.5957.30.3	SST	23	0.98(0.95,1.01)	0.118	0.97(0.93,1.01)	0.145	1.01(0.93,1.1)	0.846	0.436
HTN1.10608.9.3	HTN1	10	1.04(0.99,1.1)	0.118	1.03(0.97,1.09)	0.37	0.98(0.87,1.1)	0.749	0.237
GPNMB.8289.8.3	GPNMB	27	0.98(0.95,1.01)	0.118	0.99(0.96,1.03)	0.666	0.98(0.92,1.04)	0.533	0.972
PPIA.5247.17.4	PPIA	24	0.98(0.96,1.01)	0.119	0.99(0.96,1.02)	0.554	0.99(0.96,1.03)	0.78	0.441
CNDP2.3192.3.2	CNDP2	32	1.02(0.99,1.04)	0.119	1.01(0.98,1.05)	0.49	1.01(0.95,1.06)	0.935	0.529
CD80.2603.61.2	CD80	21	0.97(0.94,1.01)	0.119	0.97(0.93,1.01)	0.15	0.97(0.9,1.04)	0.349	0.785
ULBP1.14081.5.3	ULBP1	13	1.03(0.99,1.08)	0.119	1.04(0.98,1.1)	0.183	1.05(0.96,1.14)	0.275	0.698
PEX14.8300.82.3	PEX14	18	0.97(0.94,1.01)	0.12	0.98(0.93,1.03)	0.36	0.99(0.92,1.07)	0.784	0.643
AMICA1.8232.90.3	AMICA1	20	0.97(0.94,1.01)	0.12	0.96(0.91,1.01)	0.059	1.03(0.96,1.11)	0.405	0.079
STAT1.10370.21.3	STAT1	17	0.98(0.95,1.01)	0.12	0.98(0.94,1.02)	0.344	0.99(0.93,1.06)	0.836	0.581
SH3BP2.7769.29.3	SH3BP2	22	0.98(0.96,1.01)	0.12	0.98(0.96,1.01)	0.245	0.99(0.95,1.02)	0.448	0.826
NCOA2.14045.12.3	NCOA2	25	0.98(0.95,1.01)	0.121	0.97(0.93,1.01)	0.08	1.04(0.95,1.14)	0.377	0.142
CXADR.11204.80.3	CXADR	18	1.03(0.99,1.06)	0.122	1.03(0.99,1.08)	0.178	1.02(0.94,1.1)	0.637	0.828
OAF.6414.8.3	OAF	23	0.98(0.96,1.01)	0.122	0.98(0.95,1.02)	0.424	0.98(0.94,1.03)	0.464	0.835
PSMD11.13572.43.3	PSMD11	23	1.03(0.99,1.06)	0.122	1.03(0.99,1.07)	0.18	0.94(0.87,1.03)	0.185	0.042
CGA.LHB.2953.31.2	CGA.LHB	16	0.97(0.94,1.01)	0.122	0.96(0.92,0.99)	0.016	0.95(0.9,1.01)	0.087	0.316
SPRY1.9512.24.3	SPRY1	16	1.03(0.99,1.07)	0.122	1.02(0.97,1.07)	0.443	1.01(0.92,1.11)	0.87	0.643
IFNL2.4397.26.2	IFNL2	14	1.04(0.99,1.1)	0.123	1.05(0.99,1.11)	0.127	1.19(1.03,1.37)	0.015	0.049
PSG8.6238.55.3	PSG8	20	1.03(0.99,1.07)	0.123	1.03(0.98,1.09)	0.189	1.08(0.99,1.19)	0.095	0.253
PRNP.6545.58.3	PRNP	16	1.03(0.99,1.07)	0.123	1.02(0.97,1.08)	0.352	1.07(0.96,1.19)	0.219	0.451
UBE2N.3905.62.1	UBE2N	23	0.98(0.95,1.01)	0.123	0.98(0.95,1.02)	0.392	1.01(0.95,1.06)	0.918	0.313
SCMH1.12604.16.3	SCMH1	15	0.97(0.94,1.01)	0.123	0.98(0.93,1.03)	0.382	0.97(0.87,1.07)	0.503	0.903
SLC14A1.13430.50.3	SLC14A1	17	0.97(0.94,1.01)	0.123	0.97(0.93,1.02)	0.225	0.93(0.86,1.01)	0.082	0.229
VEGFA.2597.8.3	VEGFA	25	1.02(0.99,1.05)	0.124	1.01(0.97,1.04)	0.93	0.99(0.94,1.05)	0.855	0.309
NGRN.7153.66.3	NGRN	19	1.03(0.99,1.06)	0.124	1.01(0.96,1.06)	0.663	1.04(0.95,1.14)	0.43	0.816
CBX7.13027.20.3	CBX7	28	0.98(0.95,1.01)	0.124	0.98(0.94,1.01)	0.231	0.97(0.91,1.03)	0.284	0.717
B3GNT6.7082.2.3	B3GNT6	18	1.03(0.99,1.06)	0.124	1.02(0.97,1.06)	0.482	1.06(0.97,1.16)	0.187	0.423
GUCA1A.10008.43.3	GUCA1A	15	0.97(0.93,1.01)	0.125	0.98(0.93,1.03)	0.363	0.94(0.86,1.02)	0.143	0.382
PLBD1.6315.58.3	PLBD1	13	1.03(0.99,1.07)	0.125	1.02(0.97,1.07)	0.504	1.02(0.92,1.13)	0.726	0.808
SERPINA9.7266.4.3	SERPINA9	16	0.97(0.94,1.01)	0.125	0.96(0.92,1.01)	0.071	0.93(0.85,1.02)	0.109	0.262
NTF4.4146.58.2	NTF4	17	1.03(0.99,1.07)	0.125	1.04(0.99,1.09)	0.138	1.03(0.95,1.12)	0.479	0.976
IL16.2774.10.3	IL16	21	0.98(0.96,1.01)	0.125	0.99(0.96,1.02)	0.41	1.01(0.97,1.05)	0.808	0.155
TP53I11.13022.20.3	TP53I11	25	1.02(0.99,1.05)	0.125	1.03(0.99,1.07)	0.161	0.94(0.86,1.02)	0.149	0.037
B4GALT2.9595.11.3	B4GALT2	13	0.97(0.93,1.01)	0.125	0.96(0.91,1.02)	0.165	0.97(0.87,1.09)	0.643	0.95
SELL.4831.4.2	SELL	14	1.02(0.99,1.05)	0.126	1.01(0.98,1.04)	0.574	0.98(0.94,1.02)	0.364	0.03
TMEM132A.7871.16.3	TMEM132A	20	0.98(0.96,1.01)	0.126	0.99(0.96,1.02)	0.435	0.98(0.95,1.01)	0.171	0.606
EIF4B.14675.20.3	EIF4B	24	0.98(0.95,1.01)	0.126	0.98(0.94,1.02)	0.286	0.99(0.94,1.06)	0.99	0.436
COMMD7.2823.7.1	COMMD7	13	0.98(0.95,1.01)	0.126	0.98(0.94,1.02)	0.275	1.01(0.94,1.07)	0.87	0.307
FSTL5.7099.33.3	FSTL5	21	1.03(0.99,1.07)	0.126	1.02(0.98,1.07)	0.348	1.05(0.97,1.15)	0.224	0.523
NISCH.12738.43.3	NISCH	20	0.98(0.95,1.01)	0.126	0.97(0.93,1.02)	0.218	0.98(0.92,1.05)	0.565	0.901
GPNMB.8240.207.3	GPNMB	22	0.98(0.95,1.01)	0.127	0.97(0.93,1.01)	0.177	0.91(0.84,0.99)	0.033	0.085
GCK.12960.9.3	GCK	13	0.97(0.93,1.01)	0.127	0.98(0.93,1.03)	0.418	0.99(0.9,1.09)	0.872	0.589
PGK1.5020.50.1	PGK1	21	0.98(0.95,1.01)	0.128	0.98(0.94,1.02)	0.274	1.05(0.98,1.14)	0.177	0.038
HNRNPM.12783.29.3	HNRNPM	20	0.98(0.96,1.01)	0.128	0.99(0.96,1.02)	0.447	0.98(0.95,1.03)	0.463	0.886
THSD1.5621.64.3	THSD1	17	0.98(0.95,1.01)	0.128	0.97(0.93,1.01)	0.125	0.95(0.9,1.01)	0.095	0.317
MYZAP.9964.10.3	MYZAP	18	1.03(0.99,1.06)	0.128	1.02(0.98,1.07)	0.324	1.05(0.96,1.14)	0.292	0.617
COL18A1.2201.17.6	COL18A1	21	1.03(0.99,1.06)	0.129	1.04(0.99,1.09)	0.078	1.03(0.95,1.12)	0.485	0.91
SLC22A16.9969.8.3	SLC22A16	19	1.03(0.99,1.08)	0.13	1.03(0.99,1.08)	0.166	0.92(0.83,1.02)	0.098	0.014
TMPRSS15.3189.61.2	TMPRSS15	22	1.02(0.99,1.05)	0.13	1.02(0.98,1.07)	0.272	1.06(0.98,1.15)	0.175	0.387
GYPA.9389.12.3	GYPA	15	1.03(0.99,1.07)	0.13	1.04(0.99,1.09)	0.114	1.01(0.92,1.12)	0.784	0.751
TGFBR2.5133.17.3	TGFBR2	17	0.97(0.93,1.01)	0.13	0.98(0.93,1.03)	0.342	1.02(0.89,1.18)	0.754	0.43
NGF.5801.72.3	NGF	10	0.97(0.93,1.01)	0.13	0.98(0.93,1.04)	0.481	0.93(0.84,1.03)	0.144	0.344
FAM107B.7801.30.3	FAM107B	11	0.97(0.93,1.01)	0.13	0.96(0.91,1.02)	0.164	1.01(0.89,1.12)	0.988	0.541
PCNA.2915.6.2	PCNA	19	0.97(0.94,1.01)	0.131	0.96(0.92,1.01)	0.101	0.98(0.9,1.06)	0.589	0.906
ACACB.12900.29.3	ACACB	16	1.03(0.99,1.06)	0.131	1.02(0.97,1.07)	0.383	1.09(0.99,1.19)	0.058	0.154
TENM4.11365.17.3	TENM4	21	1.03(0.99,1.06)	0.131	1.04(0.99,1.09)	0.126	1.01(0.93,1.08)	0.987	0.413
RHOA.9855.10.3	RHOA	22	0.98(0.96,1.01)	0.131	0.99(0.96,1.02)	0.373	1.02(0.98,1.06)	0.443	0.054
CRISP3.3187.52.2	CRISP3	23	1.02(0.99,1.05)	0.132	1.03(0.99,1.07)	0.169	1.01(0.92,1.09)	0.971	0.579
VEGFC.3132.1.1	VEGFC	27	1.02(0.99,1.05)	0.132	1.03(0.99,1.07)	0.055	1.03(0.99,1.07)	0.079	0.317
BRICD5.6612.90.3	BRICD5	25	0.98(0.96,1.01)	0.132	0.99(0.96,1.02)	0.568	0.97(0.93,1.02)	0.224	0.598
PABPC4.12603.87.3	PABPC4	20	1.02(0.99,1.06)	0.132	1.02(0.97,1.06)	0.438	0.98(0.91,1.05)	0.565	0.177
CSDE1.12735.39.3	CSDE1	27	1.02(0.99,1.05)	0.133	1.03(0.99,1.07)	0.087	1.05(0.98,1.12)	0.152	0.366
FAM3D.13102.1.3	FAM3D	17	0.98(0.96,1.01)	0.133	0.98(0.96,1.01)	0.218	0.97(0.92,1.02)	0.252	0.642
ASPN.6451.64.3	ASPN	19	1.03(0.99,1.07)	0.133	1.04(0.99,1.1)	0.067	0.94(0.86,1.03)	0.189	0.037
LRP1.10699.52.3	LRP1	16	1.03(0.99,1.06)	0.133	1.01(0.96,1.05)	0.821	0.97(0.9,1.04)	0.337	0.062
DEFB107A.6399.52.3	DEFB107A	27	1.02(0.99,1.06)	0.133	1.01(0.97,1.05)	0.815	0.99(0.93,1.07)	0.971	0.428
PDGFRL.9713.67.3	PDGFRL	22	1.02(0.99,1.05)	0.133	1.03(0.99,1.07)	0.129	1.02(0.95,1.1)	0.586	0.949
CTSH.3737.6.3	CTSH	28	1.03(0.99,1.06)	0.134	1.03(0.99,1.08)	0.12	1.03(0.94,1.12)	0.557	0.984
GNLY.3195.50.2	GNLY	17	1.02(0.99,1.04)	0.134	1.01(0.99,1.04)	0.208	1.02(0.99,1.05)	0.284	0.914
GNS.8314.71.3	GNS	23	0.98(0.95,1.01)	0.134	0.97(0.93,1.01)	0.173	0.99(0.94,1.06)	0.944	0.48
IL11RA.3814.63.1	IL11RA	14	0.98(0.95,1.01)	0.135	0.95(0.91,0.99)	0.031	0.99(0.93,1.06)	0.814	0.563
DMPK.9010.3.3	DMPK	21	1.02(0.99,1.06)	0.135	1.03(0.99,1.08)	0.182	0.95(0.86,1.05)	0.3	0.108
SMIM10.9379.248.3	SMIM10	15	1.03(0.99,1.06)	0.136	1.03(0.98,1.08)	0.221	0.98(0.91,1.06)	0.675	0.198
CYTIP.13612.7.3	CYTIP	13	1.04(0.99,1.1)	0.136	1.02(0.96,1.08)	0.575	0.96(0.85,1.08)	0.46	0.116
OLA1.12659.13.3	OLA1	21	1.02(0.99,1.05)	0.136	1.03(0.99,1.07)	0.128	1.04(0.96,1.13)	0.333	0.628
DCN.2666.53.2	DCN	26	0.98(0.95,1.01)	0.136	0.98(0.94,1.02)	0.24	1.04(0.97,1.12)	0.3	0.078
BPIFA1.6473.55.3	BPIFA1	12	1.03(0.99,1.08)	0.136	1.05(0.99,1.11)	0.11	1.05(0.95,1.17)	0.327	0.684
LRP1B.11275.94.3	LRP1B	19	0.98(0.94,1.01)	0.137	0.98(0.94,1.03)	0.43	0.97(0.91,1.04)	0.468	0.979
AIFM1.13424.51.3	AIFM1	18	1.03(0.99,1.08)	0.137	1.03(0.98,1.08)	0.289	0.98(0.89,1.09)	0.756	0.289
GLIPR1.9265.10.3	GLIPR1	11	1.03(0.99,1.08)	0.137	1.03(0.97,1.08)	0.34	0.98(0.89,1.08)	0.719	0.275
HYAL1.8309.12.3	HYAL1	21	0.97(0.94,1.01)	0.138	0.98(0.94,1.03)	0.449	0.98(0.88,1.08)	0.624	0.962
GRPEL1.7113.1.3	GRPEL1	15	1.03(0.99,1.07)	0.138	1.01(0.96,1.07)	0.58	1.03(0.93,1.13)	0.597	0.934
SELPLG.11266.8.3	SELPLG	19	0.98(0.95,1.01)	0.139	0.99(0.94,1.03)	0.546	0.94(0.86,1.04)	0.235	0.457
CACYBP.12432.23.3	CACYBP	18	0.98(0.96,1.01)	0.14	0.99(0.96,1.02)	0.561	0.99(0.95,1.04)	0.769	0.561
CBLN4.5688.65.3	CBLN4	22	0.98(0.95,1.01)	0.14	0.99(0.96,1.04)	0.944	0.93(0.86,1.01)	0.098	0.224
ADAMTSL1.6575.79.3	ADAMTSL1	19	1.02(0.99,1.06)	0.14	1.01(0.96,1.05)	0.858	0.95(0.88,1.04)	0.266	0.065
GNAI3.12650.43.3	GNAI3	27	0.98(0.96,1.01)	0.14	0.99(0.96,1.02)	0.592	0.99(0.95,1.03)	0.662	0.631
FCN2.3313.21.2	FCN2	20	0.98(0.95,1.01)	0.141	1.01(0.97,1.05)	0.576	1.02(0.95,1.09)	0.576	0.179
ZNF134.12787.47.3	ZNF134	19	0.98(0.94,1.01)	0.141	0.97(0.93,1.02)	0.27	0.94(0.86,1.02)	0.128	0.307
EHD4.11421.10.3	EHD4	22	1.03(0.99,1.06)	0.141	1.03(0.98,1.08)	0.195	1.07(0.99,1.16)	0.101	0.265
MYOM2.13534.20.3	MYOM2	14	1.04(0.99,1.09)	0.141	1.06(0.99,1.12)	0.062	0.99(0.89,1.12)	0.953	0.469
TMEM87B.13485.20.3	TMEM87B	28	1.01(0.99,1.03)	0.141	1.01(0.98,1.04)	0.415	1.01(0.96,1.05)	0.842	0.6
ECE1.3611.70.4	ECE1	14	0.98(0.95,1.01)	0.142	0.98(0.94,1.02)	0.378	0.99(0.92,1.06)	0.683	0.823
ZNF382.14616.16.3	ZNF382	21	1.02(0.99,1.06)	0.143	1.02(0.97,1.07)	0.418	1.05(0.95,1.16)	0.365	0.647
MMP17.2838.53.1	MMP17	19	0.98(0.95,1.01)	0.143	0.99(0.95,1.03)	0.61	0.98(0.9,1.06)	0.573	0.985
IL36G.9117.4.3	IL36G	26	1.02(0.99,1.05)	0.143	1.02(0.98,1.06)	0.444	1.06(0.98,1.13)	0.127	0.31
MRPL14.8021.59.3	MRPL14	20	0.98(0.95,1.01)	0.144	0.98(0.94,1.03)	0.437	0.96(0.88,1.06)	0.433	0.771
KLRC3.11571.75.3	KLRC3	13	1.02(0.99,1.06)	0.144	1.02(0.98,1.06)	0.278	1.03(0.97,1.1)	0.316	0.721
GFRAL.6920.1.3	GFRAL	25	1.02(0.99,1.06)	0.144	1.01(0.96,1.04)	0.937	1.02(0.94,1.11)	0.569	0.998
UMODL1.9114.84.3	UMODL1	21	1.03(0.99,1.06)	0.145	1.01(0.96,1.05)	0.739	1.01(0.91,1.12)	0.829	0.75
VARS.13083.18.3	VARS	23	0.99(0.97,1.01)	0.146	0.99(0.97,1.01)	0.404	0.99(0.97,1.01)	0.35	0.94
SLAMF1.7953.20.3	SLAMF1	11	1.04(0.99,1.1)	0.146	1.06(0.99,1.12)	0.052	0.99(0.83,1.2)	0.984	0.642
CCL15.14109.15.3	CCL15	27	0.99(0.97,1.01)	0.147	0.99(0.97,1.01)	0.22	0.99(0.97,1.01)	0.315	0.881
LRTM2.8906.60.3	LRTM2	10	0.97(0.94,1.01)	0.147	0.97(0.92,1.02)	0.187	0.99(0.9,1.08)	0.803	0.698
CCL25.14068.29.3	CCL25	17	0.98(0.96,1.01)	0.147	0.99(0.96,1.02)	0.532	1.01(0.95,1.07)	0.783	0.303
CDH12.10701.30.3	CDH12	16	0.98(0.95,1.01)	0.148	1.01(0.96,1.05)	0.955	0.94(0.87,1.01)	0.095	0.246
SIGLEC7.2742.68.2	SIGLEC7	30	1.02(0.99,1.05)	0.149	1.04(1.01,1.08)	0.032	1.02(0.97,1.08)	0.43	0.913
FCGR2B.3310.62.1	FCGR2B	19	0.98(0.96,1.01)	0.15	0.97(0.95,0.99)	0.02	0.96(0.93,0.99)	0.013	0.053
RND1.13574.50.3	RND1	15	0.97(0.94,1.01)	0.15	0.96(0.92,1.01)	0.116	0.93(0.85,1.03)	0.165	0.356
GP1BA.4990.87.1	GP1BA	27	0.98(0.96,1.01)	0.151	0.98(0.95,1.02)	0.352	0.98(0.92,1.04)	0.455	0.866
PSMD4.13568.30.3	PSMD4	18	1.03(0.99,1.06)	0.152	1.02(0.97,1.07)	0.399	1.04(0.96,1.12)	0.382	0.781
UNC5C.5139.32.3	UNC5C	24	0.98(0.95,1.01)	0.152	0.99(0.95,1.03)	0.524	0.94(0.88,1.01)	0.098	0.237
OCIAD1.3635.76.4	OCIAD1	19	1.02(0.99,1.06)	0.152	1.03(0.99,1.08)	0.159	1.08(1.01,1.16)	0.037	0.112
DKKL1.3644.5.4	DKKL1	19	0.97(0.94,1.01)	0.152	0.98(0.94,1.03)	0.463	0.89(0.81,0.97)	0.00907144	0.029
REG3A.9277.16.3	REG3A	19	1.02(0.99,1.06)	0.152	1.02(0.98,1.07)	0.375	1.03(0.94,1.12)	0.55	0.958
ST6GALNAC1.7867.154.3	ST6GALNAC1	21	0.98(0.95,1.01)	0.153	1.01(0.96,1.04)	0.988	0.97(0.91,1.03)	0.373	0.767
NTMT1.12454.105.3	NTMT1	18	0.98(0.95,1.01)	0.153	0.98(0.95,1.01)	0.202	0.98(0.93,1.04)	0.539	0.876
GFRA2.2515.14.3	GFRA2	19	1.03(0.99,1.06)	0.154	1.02(0.98,1.07)	0.336	1.04(0.95,1.14)	0.359	0.706
LRRN3.10471.25.3	LRRN3	22	0.98(0.94,1.01)	0.154	0.98(0.94,1.03)	0.448	1.01(0.92,1.11)	0.825	0.429
EIF1AD.13545.97.3	EIF1AD	23	0.98(0.96,1.01)	0.154	0.99(0.96,1.02)	0.586	0.99(0.95,1.02)	0.474	0.89
EPHA10.6036.78.3	EPHA10	20	0.98(0.95,1.01)	0.154	0.98(0.94,1.03)	0.448	1.02(0.93,1.11)	0.671	0.328
BACH2.12756.3.3	BACH2	18	1.03(0.99,1.08)	0.155	1.06(1.01,1.11)	0.045	0.94(0.85,1.04)	0.219	0.041
TNFRSF18.5526.53.3	TNFRSF18	26	0.98(0.95,1.01)	0.155	0.98(0.94,1.02)	0.254	0.98(0.92,1.06)	0.645	0.913
BOLA2.8404.102.3	BOLA2	18	0.98(0.94,1.01)	0.155	0.97(0.93,1.02)	0.254	0.99(0.91,1.08)	0.831	0.682
RNF43.14120.2.3	RNF43	20	0.98(0.95,1.01)	0.155	0.97(0.93,1.02)	0.251	1.01(0.92,1.1)	0.859	0.465
FCRL5.6103.70.3	FCRL5	20	0.98(0.95,1.01)	0.156	0.98(0.94,1.03)	0.396	0.96(0.9,1.04)	0.313	0.672
EIF1AX.9850.38.3	EIF1AX	14	0.98(0.96,1.01)	0.156	0.98(0.95,1.02)	0.353	1.01(0.96,1.05)	0.891	0.221
DOK2.14246.50.3	DOK2	18	0.98(0.95,1.01)	0.156	0.97(0.93,1.02)	0.27	0.95(0.89,1.01)	0.125	0.32
NR5A2.12444.39.3	NR5A2	17	1.03(0.99,1.06)	0.156	1.01(0.96,1.06)	0.621	1.04(0.95,1.14)	0.345	0.664
EIF4E2.9745.20.3	EIF4E2	20	0.98(0.95,1.01)	0.157	0.99(0.95,1.03)	0.571	0.98(0.92,1.04)	0.492	0.984
HNRNPA2B1.5351.52.3	HNRNPA2B1	16	0.98(0.96,1.01)	0.157	0.99(0.96,1.02)	0.407	0.99(0.95,1.03)	0.597	0.675
PCDHB1.9941.70.3	PCDHB1	15	1.02(0.99,1.06)	0.158	1.01(0.97,1.06)	0.563	0.97(0.9,1.05)	0.493	0.161
PCDHGC5.7983.1.3	PCDHGC5	22	0.98(0.95,1.01)	0.158	0.99(0.95,1.03)	0.657	1.03(0.95,1.12)	0.419	0.161
GALNT16.8923.94.3	GALNT16	20	0.97(0.94,1.01)	0.158	0.97(0.92,1.01)	0.168	1.02(0.93,1.12)	0.719	0.319
OSTN.7265.32.3	OSTN	15	0.97(0.93,1.01)	0.158	0.94(0.89,0.99)	0.049	0.98(0.88,1.1)	0.772	0.805
CCDC126.6388.21.3	CCDC126	23	1.02(0.99,1.06)	0.159	1.04(1.01,1.09)	0.027	1.01(0.94,1.09)	0.76	0.72
PCOLCE2.6081.52.3	PCOLCE2	11	0.96(0.91,1.02)	0.159	0.97(0.91,1.03)	0.357	1.08(0.92,1.27)	0.336	0.123
FAM171B.8061.102.3	FAM171B	17	0.98(0.94,1.01)	0.16	0.98(0.93,1.03)	0.366	0.98(0.91,1.07)	0.703	0.818
BMX.3414.40.2	BMX	17	1.03(0.99,1.06)	0.16	1.02(0.98,1.07)	0.347	0.99(0.92,1.08)	0.874	0.401
MOCS3.14229.5.3	MOCS3	22	1.02(0.99,1.05)	0.16	1.02(0.98,1.06)	0.396	1.07(0.99,1.16)	0.105	0.236
HK1.13131.5.3	HK1	19	0.98(0.94,1.01)	0.161	1.01(0.96,1.05)	0.993	0.94(0.88,1.01)	0.088	0.238
LRFN1.7910.41.3	LRFN1	16	1.03(0.99,1.07)	0.161	1.04(0.99,1.09)	0.111	1.01(0.92,1.09)	0.995	0.49
RAD23A.10058.1.3	RAD23A	18	0.98(0.94,1.01)	0.161	0.98(0.94,1.03)	0.398	0.99(0.88,1.11)	0.88	0.783
ISG15.14148.2.3	ISG15	18	0.98(0.94,1.01)	0.162	0.96(0.92,1.01)	0.114	0.99(0.9,1.08)	0.75	0.827
F2.5316.54.3	F2	21	1.02(0.99,1.05)	0.163	1.04(0.99,1.08)	0.067	1.01(0.94,1.09)	0.788	0.732
APAF1.13583.19.3	APAF1	14	0.98(0.95,1.01)	0.163	0.97(0.93,1.02)	0.248	0.96(0.91,1.03)	0.242	0.596
GP5.7185.29.3	GP5	21	0.98(0.94,1.01)	0.163	0.99(0.94,1.04)	0.617	0.95(0.88,1.04)	0.26	0.56
G6B.9466.43.3	G6B	10	0.97(0.93,1.01)	0.164	0.99(0.93,1.05)	0.65	0.97(0.86,1.1)	0.671	0.927
CDHR3.9463.26.3	CDHR3	15	1.03(0.99,1.07)	0.164	1.05(0.99,1.11)	0.061	1.03(0.92,1.15)	0.606	0.979
NBL1.2944.66.2	NBL1	23	0.98(0.95,1.01)	0.164	0.98(0.94,1.02)	0.288	0.93(0.87,0.99)	0.049	0.134
IL4R.3055.54.2	IL4R	18	1.02(0.99,1.06)	0.164	1.04(0.99,1.09)	0.118	1.04(0.96,1.14)	0.343	0.657
BTNL9.7950.142.3	BTNL9	14	0.97(0.92,1.01)	0.166	0.94(0.89,0.99)	0.032	0.93(0.82,1.05)	0.238	0.485
C7orf69.9544.24.3	C7orf69	17	0.97(0.94,1.01)	0.166	0.96(0.91,1.01)	0.081	0.99(0.91,1.1)	0.968	0.572
FGF8.2443.10.4	FGF8	21	1.02(0.99,1.05)	0.166	1.04(0.99,1.08)	0.107	1.05(0.97,1.13)	0.227	0.474
RHOG.12540.25.3	RHOG	16	0.97(0.93,1.01)	0.166	0.99(0.94,1.04)	0.627	0.97(0.88,1.06)	0.506	0.933
DNER.11442.1.3	DNER	22	1.02(0.99,1.06)	0.167	1.02(0.97,1.06)	0.446	0.99(0.91,1.06)	0.732	0.28
F10.3077.66.2	F10	14	1.03(0.99,1.07)	0.168	1.06(1.01,1.12)	0.019	1.02(0.93,1.12)	0.655	0.858
CANT1.6480.1.3	CANT1	17	0.98(0.95,1.01)	0.168	0.97(0.93,1.02)	0.2	0.99(0.92,1.05)	0.674	0.782
SNX4.3903.49.2	SNX4	24	0.98(0.95,1.01)	0.169	0.99(0.95,1.04)	0.794	1.01(0.93,1.1)	0.787	0.38
H2AFZ.4163.5.2	H2AFZ	15	1.03(0.99,1.08)	0.171	1.03(0.98,1.09)	0.241	0.96(0.84,1.09)	0.518	0.225
PPY.4588.1.2	PPY	21	0.98(0.95,1.01)	0.171	0.99(0.94,1.03)	0.56	0.99(0.92,1.07)	0.768	0.753
PCSK1.13388.57.3	PCSK1	23	0.98(0.95,1.01)	0.171	0.96(0.93,1.01)	0.074	1.01(0.94,1.07)	0.886	0.395
LEPR.9566.103.3	LEPR	23	0.98(0.95,1.01)	0.172	0.97(0.93,1.01)	0.143	1.01(0.94,1.1)	0.717	0.313
IFNA7.14129.1.3	IFNA7	16	1.03(0.99,1.06)	0.172	1.04(0.98,1.09)	0.174	0.95(0.87,1.04)	0.259	0.065
LRIT3.11534.6.3	LRIT3	18	0.97(0.93,1.01)	0.173	0.97(0.92,1.02)	0.222	0.95(0.85,1.07)	0.377	0.675
MAGEB10.11456.2.3	MAGEB10	10	1.04(0.98,1.09)	0.173	1.04(0.97,1.11)	0.312	1.06(0.93,1.22)	0.379	0.681
PYGL.11441.11.3	PYGL	33	0.99(0.96,1.01)	0.173	0.98(0.95,1.02)	0.374	0.95(0.91,0.99)	0.014	0.04
L1CAM.4246.40.2	L1CAM	21	1.02(0.99,1.05)	0.173	1.01(0.97,1.05)	0.721	1.02(0.94,1.1)	0.638	0.943
KIAA1324.9097.5.3	KIAA1324	14	1.03(0.99,1.08)	0.173	1.03(0.97,1.09)	0.356	1.03(0.92,1.15)	0.663	0.906
MASP1.3605.77.4	MASP1	16	0.98(0.94,1.01)	0.173	0.98(0.94,1.03)	0.485	1.01(0.92,1.1)	0.952	0.512
NRBP1.12616.45.3	NRBP1	20	1.02(0.99,1.06)	0.174	1.02(0.98,1.07)	0.297	1.07(1.01,1.14)	0.049	0.132
C1orf210.8088.56.3	C1orf210	11	0.97(0.93,1.01)	0.174	0.98(0.92,1.03)	0.395	0.92(0.84,1.01)	0.097	0.236
SPOCK3.9906.21.3	SPOCK3	21	0.98(0.96,1.01)	0.174	0.98(0.95,1.02)	0.37	0.96(0.92,1.01)	0.122	0.331
CTSF.9212.22.3	CTSF	15	0.97(0.93,1.01)	0.174	0.97(0.93,1.02)	0.298	0.98(0.87,1.1)	0.746	0.867
NETO1.5639.49.3	NETO1	20	1.02(0.99,1.06)	0.174	1.02(0.97,1.07)	0.501	1.02(0.92,1.12)	0.734	0.894
CSGALNACT2.10772.21.3	CSGALNACT2	15	0.98(0.94,1.01)	0.175	0.97(0.92,1.02)	0.175	0.93(0.85,1.01)	0.092	0.213
LILRB5.7015.8.3	LILRB5	21	1.03(0.99,1.06)	0.175	1.03(0.98,1.08)	0.205	1.03(0.95,1.12)	0.441	0.866
IST1.12434.25.3	IST1	21	0.98(0.95,1.01)	0.175	0.98(0.95,1.02)	0.419	1.01(0.95,1.07)	0.792	0.246
MYCT1.13541.1.3	MYCT1	15	0.98(0.95,1.01)	0.175	0.97(0.94,1.01)	0.149	0.97(0.91,1.04)	0.397	0.841
CD300LG.9909.4.3	CD300LG	13	0.97(0.93,1.01)	0.175	0.98(0.93,1.04)	0.52	0.99(0.88,1.12)	0.902	0.676
CST7.3302.58.1	CST7	20	0.99(0.96,1.01)	0.175	0.99(0.96,1.01)	0.303	0.98(0.95,1.01)	0.239	0.726
CADM4.8619.12.3	CADM4	11	0.97(0.93,1.01)	0.175	0.96(0.91,1.01)	0.159	1.01(0.91,1.13)	0.811	0.43
INSIG1.10663.42.3	INSIG1	14	1.03(0.99,1.07)	0.176	1.01(0.96,1.06)	0.744	1.04(0.94,1.15)	0.479	0.854
EFHA2.6912.6.3	EFHA2	23	1.02(0.99,1.05)	0.176	1.01(0.97,1.06)	0.477	1.01(0.92,1.08)	0.994	0.601
C21orf33.5981.6.3	C21orf33	20	0.98(0.94,1.01)	0.176	0.95(0.91,0.99)	0.044	0.88(0.8,0.97)	0.01	0.028
IFNA14.7180.114.3	IFNA14	19	0.98(0.95,1.01)	0.176	0.97(0.93,1.01)	0.191	0.97(0.89,1.05)	0.406	0.737
SEPT10.12690.33.3	SEPT10	25	1.02(0.99,1.04)	0.177	1.02(0.99,1.06)	0.137	1.04(0.99,1.09)	0.064	0.176
MBL2.3000.66.1	MBL2	26	1.02(0.99,1.06)	0.177	1.03(0.98,1.07)	0.226	1.07(0.99,1.16)	0.077	0.193
TNR.11302.237.3	TNR	21	0.98(0.94,1.01)	0.177	0.99(0.95,1.03)	0.715	1.03(0.93,1.13)	0.559	0.259
FURIN.6276.16.3	FURIN	28	0.98(0.96,1.01)	0.178	0.98(0.95,1.02)	0.303	0.98(0.93,1.04)	0.501	0.914
CREB3L1.11198.37.3	CREB3L1	21	1.02(0.99,1.05)	0.178	1.03(0.98,1.08)	0.206	1.04(0.97,1.12)	0.272	0.573
IL17RC.5468.67.3	IL17RC	18	1.02(0.99,1.06)	0.179	0.99(0.95,1.05)	0.968	1.04(0.92,1.17)	0.514	0.788
SOD2.5008.51.1	SOD2	21	1.01(0.99,1.04)	0.179	1.01(0.98,1.04)	0.634	1.02(0.98,1.05)	0.409	0.975
PLG.3710.49.2	PLG	25	1.02(0.99,1.05)	0.179	1.03(0.99,1.07)	0.207	1.09(1.03,1.16)	0.00514633	0.017
PDGFB.4149.8.2	PDGFB	21	0.98(0.95,1.01)	0.179	0.98(0.94,1.03)	0.418	0.91(0.85,0.98)	0.00866013	0.027
PARP11.12882.7.3	PARP11	29	1.02(0.99,1.05)	0.179	1.02(0.98,1.06)	0.242	1.02(0.96,1.09)	0.558	0.983
LILRA6.7059.14.3	LILRA6	21	1.02(0.99,1.06)	0.18	1.03(0.98,1.07)	0.277	1.01(0.93,1.08)	0.903	0.595
TSSK2.7873.32.3	TSSK2	16	0.98(0.94,1.01)	0.18	0.96(0.91,1.01)	0.084	0.99(0.92,1.07)	0.8	0.667
MFN1.11364.18.3	MFN1	10	1.04(0.98,1.11)	0.18	1.04(0.97,1.11)	0.263	1.06(0.93,1.2)	0.409	0.809
LRP1.8601.167.3	LRP1	20	0.98(0.95,1.01)	0.18	0.97(0.93,1.02)	0.242	0.99(0.91,1.09)	0.854	0.741
MSLN.3893.55.2	MSLN	17	1.02(0.99,1.06)	0.18	1.01(0.97,1.06)	0.631	1.08(1.01,1.16)	0.049	0.13
NAT14.11120.49.3	NAT14	16	0.98(0.95,1.01)	0.18	0.98(0.94,1.02)	0.316	0.99(0.94,1.06)	0.931	0.528
NTN1.6634.4.3	NTN1	22	1.02(0.99,1.06)	0.18	1.01(0.97,1.05)	0.697	1.04(0.95,1.14)	0.369	0.65
RQCD1.8975.26.3	RQCD1	22	1.03(0.99,1.06)	0.181	1.03(0.99,1.08)	0.193	1.02(0.93,1.12)	0.671	0.906
PIK3CG.3391.10.2	PIK3CG	19	0.98(0.95,1.01)	0.181	0.96(0.92,1.01)	0.088	1.01(0.94,1.08)	0.83	0.36
KIAA2013.6538.90.3	KIAA2013	17	1.03(0.99,1.07)	0.181	1.05(1.01,1.11)	0.044	1.01(0.89,1.14)	0.915	0.731
ART3.10970.3.3	ART3	18	0.98(0.94,1.01)	0.181	0.96(0.91,1.01)	0.087	0.98(0.88,1.09)	0.709	0.95
KCNA10.13042.7.3	KCNA10	22	0.98(0.95,1.01)	0.182	0.98(0.94,1.02)	0.333	1.01(0.93,1.09)	0.92	0.523
PSMG3.12729.12.3	PSMG3	15	0.97(0.94,1.01)	0.182	0.97(0.93,1.03)	0.337	1.01(0.93,1.09)	0.825	0.313
PSMD7.3898.5.2	PSMD7	16	1.02(0.99,1.06)	0.182	1.04(0.99,1.09)	0.146	0.99(0.91,1.09)	0.975	0.534
NADK.13624.17.3	NADK	24	0.98(0.96,1.01)	0.182	0.98(0.94,1.02)	0.32	0.95(0.89,1.01)	0.08	0.198
CDC42BPB.3629.60.4	CDC42BPB	17	1.03(0.99,1.07)	0.182	1.04(0.99,1.1)	0.092	0.96(0.87,1.07)	0.454	0.177
XCL1.14078.69.3	XCL1	22	1.02(0.99,1.05)	0.183	1.03(0.99,1.07)	0.205	0.99(0.94,1.06)	0.921	0.41
KCNE5.8908.14.3	KCNE5	24	1.02(0.99,1.05)	0.183	1.02(0.98,1.06)	0.295	1.01(0.96,1.06)	0.74	0.627
DEPP.7178.59.3	DEPP	22	1.01(0.99,1.03)	0.184	1.02(0.99,1.04)	0.054	1.02(1.01,1.05)	0.034	0.093
NAP1L2.13529.39.3	NAP1L2	16	1.02(0.99,1.05)	0.184	1.02(0.98,1.07)	0.376	0.99(0.92,1.09)	0.989	0.594
TNFRSF12A.5138.50.3	TNFRSF12A	18	0.97(0.94,1.01)	0.184	0.97(0.92,1.02)	0.243	0.98(0.91,1.06)	0.604	0.855
SLAMF8.8994.65.3	SLAMF8	18	1.03(0.99,1.07)	0.184	1.03(0.98,1.08)	0.284	1.11(1.01,1.22)	0.049	0.116
QSOX1.6217.23.3	QSOX1	19	0.98(0.96,1.01)	0.185	0.99(0.96,1.03)	0.586	1.01(0.96,1.05)	0.937	0.324
HS6ST1.5465.32.3	HS6ST1	17	0.98(0.95,1.01)	0.185	0.99(0.95,1.04)	0.892	1.02(0.93,1.11)	0.697	0.33
CSK.3363.31.4	CSK	15	0.98(0.95,1.01)	0.185	0.99(0.95,1.02)	0.408	1.01(0.95,1.06)	0.868	0.288
STAT1.12351.25.3	STAT1	18	0.98(0.95,1.01)	0.185	0.98(0.95,1.02)	0.369	0.97(0.91,1.04)	0.383	0.788
PITPNA.9934.29.3	PITPNA	27	1.02(0.99,1.05)	0.186	1.01(0.97,1.05)	0.776	1.05(0.98,1.12)	0.167	0.356
HMGB3.12775.6.3	HMGB3	27	0.99(0.97,1.01)	0.186	0.99(0.96,1.01)	0.264	0.98(0.95,1.02)	0.273	0.698
CUL9.12991.49.3	CUL9	16	1.02(0.99,1.06)	0.187	1.02(0.97,1.06)	0.48	0.99(0.91,1.09)	0.927	0.513
ARID3A.3875.62.1	ARID3A	8	0.96(0.91,1.02)	0.187	0.95(0.89,1.02)	0.149	1.02(0.86,1.22)	0.793	0.466
FAM163B.10880.38.3	FAM163B	13	0.97(0.93,1.01)	0.187	0.96(0.91,1.02)	0.217	0.99(0.89,1.12)	0.996	0.613
SCARA3.9731.29.3	SCARA3	12	1.03(0.99,1.07)	0.187	1.04(0.98,1.09)	0.18	0.99(0.88,1.11)	0.878	0.512
TPPP2.12800.5.3	TPPP2	24	0.98(0.95,1.01)	0.188	0.99(0.95,1.04)	0.784	0.97(0.92,1.04)	0.408	0.795
PRKG1.13067.5.3	PRKG1	15	1.02(0.99,1.06)	0.188	1.03(0.98,1.08)	0.259	1.11(1.02,1.21)	0.014	0.037
RMI1.13926.1.3	RMI1	19	0.98(0.95,1.01)	0.188	0.97(0.93,1.01)	0.183	0.99(0.92,1.07)	0.828	0.698
ATP4B.9994.217.3	ATP4B	18	1.03(0.99,1.06)	0.188	1.01(0.97,1.06)	0.629	1.15(1.06,1.25)	0.000835657	0.00305669
BCL2A1.3413.50.2	BCL2A1	14	1.03(0.99,1.07)	0.188	1.01(0.95,1.06)	0.831	1.02(0.9,1.15)	0.748	0.898
PLOD3.10612.18.3	PLOD3	16	1.03(0.99,1.07)	0.189	1.01(0.95,1.05)	0.964	1.07(0.96,1.2)	0.194	0.379
CEACAM4.10910.6.3	CEACAM4	11	1.03(0.99,1.08)	0.189	1.03(0.97,1.09)	0.337	0.94(0.84,1.05)	0.276	0.083
LEMD1.8040.9.3	LEMD1	16	0.98(0.96,1.01)	0.19	0.98(0.95,1.02)	0.281	0.99(0.95,1.04)	0.74	0.656
ADSS.12644.63.3	ADSS	24	0.98(0.96,1.01)	0.19	0.98(0.95,1.02)	0.317	1.01(0.97,1.06)	0.606	0.178
TREML1.9329.28.3	TREML1	26	1.02(0.99,1.06)	0.191	1.04(0.99,1.08)	0.109	0.97(0.91,1.05)	0.481	0.14
CMA1.3423.59.2	CMA1	21	1.02(0.99,1.06)	0.191	1.04(0.99,1.09)	0.087	0.96(0.88,1.04)	0.277	0.08
TNFSF9.2599.51.2	TNFSF9	15	1.03(0.99,1.07)	0.191	1.04(0.98,1.09)	0.181	1.06(0.95,1.18)	0.296	0.532
PRDX4.7789.182.3	PRDX4	18	0.98(0.94,1.01)	0.191	0.97(0.93,1.02)	0.257	0.95(0.86,1.04)	0.251	0.477
RAD51L3.12554.10.3	RAD51L3	23	1.02(0.99,1.04)	0.192	1.05(1.02,1.09)	0.0039811	1.06(1.02,1.1)	0.00200548	0.00497571
PRSS2.5034.79.1	PRSS2	31	0.98(0.96,1.01)	0.192	0.97(0.94,1.01)	0.117	0.97(0.9,1.04)	0.372	0.646
COL6A5.11155.16.3	COL6A5	14	1.03(0.99,1.06)	0.192	1.04(0.99,1.1)	0.089	1.01(0.93,1.09)	0.869	0.62
AIFM1.9522.3.3	AIFM1	19	0.98(0.94,1.01)	0.192	0.99(0.94,1.04)	0.641	0.96(0.88,1.06)	0.416	0.724
HLA.DQA2.7757.5.3	HLA.DQA2	10	0.97(0.93,1.02)	0.193	0.97(0.92,1.03)	0.368	0.99(0.89,1.1)	0.799	0.746
RNF128.6510.56.3	RNF128	18	0.98(0.94,1.01)	0.193	0.99(0.95,1.05)	0.989	0.96(0.87,1.06)	0.432	0.748
CTXN3.10467.58.3	CTXN3	15	0.97(0.94,1.01)	0.194	0.99(0.94,1.04)	0.755	0.91(0.82,1.01)	0.072	0.162
PARK7.9845.33.3	PARK7	18	0.98(0.94,1.01)	0.194	0.97(0.93,1.02)	0.245	0.98(0.89,1.08)	0.649	0.997
LGALS9.9197.4.3	LGALS9	15	0.98(0.94,1.01)	0.195	0.97(0.92,1.02)	0.202	0.94(0.85,1.03)	0.194	0.386
NRP1.3214.3.2	NRP1	23	0.98(0.96,1.01)	0.195	0.97(0.93,1.01)	0.129	1.03(0.95,1.11)	0.509	0.244
TMPRSS11D.6547.83.3	TMPRSS11D	20	1.02(0.99,1.04)	0.195	1.03(1.01,1.07)	0.029	1.06(1.01,1.11)	0.012	0.038
CLSTN3.6291.55.3	CLSTN3	8	0.96(0.89,1.02)	0.195	0.99(0.93,1.06)	0.805	0.93(0.76,1.13)	0.467	0.76
IL1RAPL2.5082.51.3	IL1RAPL2	23	1.02(0.99,1.05)	0.196	1.01(0.97,1.05)	0.685	1.03(0.96,1.11)	0.427	0.761
CRLF2.13694.24.3	CRLF2	19	0.98(0.95,1.01)	0.196	0.99(0.95,1.04)	0.887	0.98(0.9,1.06)	0.63	0.951
PRC1.11591.43.3	PRC1	18	0.98(0.94,1.01)	0.196	0.97(0.93,1.02)	0.303	0.92(0.84,1.01)	0.068	0.154
KIR2DS2.10428.1.3	KIR2DS2	24	1.02(0.99,1.05)	0.196	1.04(0.99,1.08)	0.058	0.96(0.89,1.03)	0.248	0.061
SFTPD.4414.69.2	SFTPD	26	0.99(0.97,1.01)	0.196	0.99(0.97,1.02)	0.489	0.99(0.97,1.03)	0.99	0.364
OSM.2693.20.3	OSM	25	1.02(0.99,1.05)	0.197	1.01(0.97,1.05)	0.666	1.07(0.99,1.14)	0.058	0.14
ARFGAP2.11664.32.3	ARFGAP2	17	0.98(0.96,1.01)	0.197	0.99(0.96,1.02)	0.562	0.99(0.95,1.04)	0.879	0.485
NRG2.8060.7.3	NRG2	12	0.97(0.93,1.01)	0.197	0.98(0.93,1.04)	0.496	0.99(0.9,1.09)	0.86	0.692
CXCL1.2985.35.1	CXCL1	15	1.02(0.99,1.06)	0.198	1.05(0.99,1.1)	0.068	1.03(0.93,1.14)	0.547	0.898
CSF2.4697.59.2	CSF2	18	1.02(0.99,1.06)	0.198	1.02(0.97,1.07)	0.467	0.99(0.91,1.08)	0.825	0.406
ETHE1.3847.56.2	ETHE1	18	1.03(0.99,1.07)	0.198	1.02(0.97,1.07)	0.505	1.1(0.99,1.21)	0.062	0.141
NAMPT.5011.11.1	NAMPT	19	0.98(0.95,1.01)	0.198	0.98(0.94,1.02)	0.232	0.96(0.9,1.02)	0.146	0.349
CDH2.3797.1.1	CDH2	11	0.97(0.92,1.02)	0.198	1.01(0.95,1.06)	0.918	0.92(0.8,1.06)	0.258	0.487
CCL13.4144.13.1	CCL13	30	1.02(0.99,1.04)	0.199	1.02(0.98,1.06)	0.282	1.02(0.95,1.1)	0.518	0.856
GNS.3616.3.5	GNS	12	1.03(0.98,1.08)	0.2	1.01(0.94,1.07)	0.859	0.89(0.75,1.05)	0.175	0.074
IL7.14049.17.3	IL7	16	1.02(0.99,1.06)	0.2	1.02(0.97,1.07)	0.379	1.08(0.99,1.18)	0.082	0.179
CRB1.12012.33.3	CRB1	16	0.97(0.93,1.02)	0.201	0.99(0.95,1.05)	0.999	0.96(0.85,1.08)	0.456	0.771
CCL28.2890.59.2	CCL28	20	0.98(0.95,1.01)	0.201	0.98(0.94,1.02)	0.402	0.98(0.91,1.06)	0.681	0.947
FBXL4.11416.23.3	FBXL4	18	0.98(0.94,1.01)	0.201	0.97(0.92,1.01)	0.18	1.03(0.94,1.13)	0.483	0.183
IL31.10455.196.3	IL31	17	0.98(0.95,1.01)	0.201	0.99(0.97,1.03)	0.914	1.02(0.95,1.1)	0.57	0.228
TNNI3.5441.67.3	TNNI3	23	1.02(0.99,1.05)	0.202	1.02(0.98,1.06)	0.404	1.03(0.95,1.1)	0.486	0.843
GDF5.2752.62.2	GDF5	27	1.01(0.99,1.03)	0.202	1.01(0.99,1.02)	0.692	1.01(0.99,1.03)	0.45	0.861
TOR1AIP2.10640.9.3	TOR1AIP2	13	1.03(0.99,1.07)	0.203	1.01(0.96,1.07)	0.664	0.93(0.83,1.04)	0.23	0.075
RAD23B.12522.6.3	RAD23B	14	0.98(0.94,1.01)	0.204	0.97(0.92,1.02)	0.2	0.98(0.89,1.07)	0.604	0.987
PANK3.12658.72.3	PANK3	16	0.98(0.94,1.01)	0.204	0.99(0.94,1.04)	0.704	0.92(0.85,1.01)	0.083	0.191
EPOR.2715.25.2	EPOR	18	1.03(0.99,1.07)	0.204	1.03(0.98,1.09)	0.18	1.13(1.04,1.23)	0.00585314	0.017
KRT17.12923.51.3	KRT17	15	1.03(0.99,1.07)	0.206	1.02(0.96,1.07)	0.533	0.99(0.89,1.11)	0.936	0.549
GSTO1.12436.84.3	GSTO1	24	1.01(0.99,1.03)	0.206	1.01(0.99,1.03)	0.199	1.01(0.99,1.05)	0.327	0.867
MILR1.11173.29.3	MILR1	15	0.98(0.94,1.01)	0.206	0.96(0.91,1.01)	0.111	0.94(0.86,1.03)	0.167	0.357
TDGF1.5810.25.3	TDGF1	19	0.99(0.97,1.01)	0.207	0.98(0.97,1.01)	0.067	0.98(0.95,1.01)	0.15	0.433
LRCH4.11252.30.3	LRCH4	18	0.97(0.94,1.01)	0.207	0.99(0.95,1.04)	0.863	1.03(0.95,1.11)	0.52	0.15
ARHGAP25.11333.82.3	ARHGAP25	19	0.99(0.96,1.01)	0.207	0.99(0.96,1.02)	0.49	1.01(0.97,1.04)	0.889	0.231
ARHGAP36.6289.78.3	ARHGAP36	18	0.97(0.93,1.01)	0.208	0.99(0.95,1.05)	0.898	0.99(0.89,1.12)	0.97	0.672
TGFB1I1.8777.5.3	TGFB1I1	19	1.02(0.99,1.05)	0.208	1.03(0.99,1.08)	0.188	0.98(0.9,1.06)	0.605	0.281
LRPAP1.3640.14.3	LRPAP1	13	0.98(0.94,1.01)	0.208	0.99(0.95,1.04)	0.781	0.95(0.9,1.02)	0.152	0.378
CD177.13116.25.3	CD177	28	0.99(0.96,1.01)	0.208	1.01(0.97,1.04)	0.726	1.01(0.96,1.04)	0.914	0.326
EIF4EBP2.4184.43.3	EIF4EBP2	19	0.98(0.94,1.01)	0.209	0.98(0.94,1.03)	0.403	0.95(0.87,1.04)	0.264	0.502
CXCL3.CXCL2.3148.49.1	CXCL3.CXCL2	15	1.02(0.99,1.06)	0.209	1.03(0.98,1.09)	0.206	1.05(0.95,1.15)	0.318	0.579
CSNK2A1.CSNK2B.5225.50.3	CSNK2A1.CSNK2B	15	0.98(0.94,1.01)	0.21	0.97(0.93,1.02)	0.266	0.99(0.88,1.11)	0.853	0.79
NMB.9321.400.3	NMB	16	1.02(0.99,1.06)	0.21	1.04(0.99,1.09)	0.147	1.07(0.97,1.18)	0.154	0.296
NXPH3.6054.6.3	NXPH3	19	1.03(0.99,1.07)	0.21	1.07(1.02,1.13)	0.00827393	1.09(0.95,1.25)	0.239	0.397
UNC5D.5140.56.3	UNC5D	17	0.98(0.94,1.01)	0.211	0.96(0.91,1.01)	0.063	0.95(0.85,1.05)	0.323	0.567
CASP10.5340.24.3	CASP10	20	0.98(0.95,1.01)	0.211	0.97(0.93,1.02)	0.211	0.97(0.89,1.05)	0.445	0.735
GGH.9370.69.3	GGH	31	1.01(0.99,1.04)	0.211	1.01(0.98,1.04)	0.639	0.99(0.95,1.02)	0.455	0.08
HMGN1.9187.2.3	HMGN1	21	0.99(0.97,1.01)	0.212	0.99(0.97,1.02)	0.445	0.99(0.96,1.03)	0.678	0.72
TNFRSF11B.8304.50.3	TNFRSF11B	17	1.02(0.99,1.05)	0.212	1.01(0.97,1.06)	0.597	1.1(0.99,1.23)	0.079	0.144
RGMB.3331.8.1	RGMB	22	0.98(0.95,1.01)	0.212	0.97(0.93,1.02)	0.213	0.97(0.89,1.06)	0.517	0.868
KLK15.6491.59.3	KLK15	17	0.98(0.94,1.01)	0.212	0.96(0.91,1.01)	0.105	0.99(0.92,1.07)	0.926	0.577
XCL1.4143.74.2	XCL1	17	0.97(0.94,1.01)	0.212	1.01(0.95,1.05)	0.938	0.95(0.85,1.05)	0.302	0.551
UFC1.3405.6.2	UFC1	19	0.98(0.96,1.01)	0.212	0.98(0.95,1.02)	0.26	1.01(0.96,1.06)	0.73	0.246
TMEM230.11542.11.3	TMEM230	28	0.98(0.96,1.01)	0.212	0.97(0.94,1.01)	0.13	0.97(0.91,1.03)	0.289	0.547
ANAPC7.11690.47.3	ANAPC7	21	1.01(0.99,1.03)	0.212	1.01(0.99,1.03)	0.228	1.02(0.99,1.05)	0.185	0.531
DEFB123.9362.11.3	DEFB123	17	0.98(0.94,1.01)	0.213	0.99(0.94,1.04)	0.566	0.98(0.88,1.09)	0.702	0.985
RRM2B.8925.25.3	RRM2B	21	0.98(0.96,1.01)	0.214	0.97(0.94,1.02)	0.228	1.03(0.96,1.1)	0.438	0.169
FHIT.9826.135.3	FHIT	24	1.02(0.99,1.05)	0.214	0.99(0.96,1.03)	0.708	1.01(0.95,1.07)	0.737	0.784
FAM3B.9177.6.3	FAM3B	26	1.02(0.99,1.05)	0.215	1.01(0.97,1.04)	0.817	0.99(0.93,1.07)	0.934	0.507
PSMA4.14099.20.3	PSMA4	21	0.98(0.95,1.01)	0.215	0.99(0.95,1.03)	0.517	0.95(0.88,1.03)	0.222	0.419
ENO2.10339.48.3	ENO2	23	1.02(0.99,1.05)	0.215	1.01(0.97,1.06)	0.534	0.96(0.89,1.04)	0.359	0.119
IGF2R.3676.15.3	IGF2R	18	1.01(0.99,1.03)	0.216	1.01(0.98,1.03)	0.618	0.99(0.97,1.03)	0.781	0.124
KCTD5.12473.48.3	KCTD5	14	0.98(0.94,1.01)	0.216	0.98(0.92,1.03)	0.359	0.96(0.87,1.05)	0.368	0.645
ISG15.14151.4.3	ISG15	21	0.98(0.96,1.01)	0.216	0.97(0.94,1.01)	0.136	0.96(0.9,1.02)	0.174	0.348
ENTPD1.3182.38.2	ENTPD1	18	0.98(0.95,1.01)	0.216	0.99(0.94,1.03)	0.503	1.04(0.96,1.11)	0.344	0.091
LAMC2.9580.5.3	LAMC2	16	0.99(0.96,1.01)	0.216	0.98(0.96,1.01)	0.199	0.98(0.95,1.02)	0.327	0.768
KREMEN1.6512.68.3	KREMEN1	16	0.97(0.93,1.02)	0.216	0.98(0.93,1.03)	0.36	0.99(0.88,1.1)	0.796	0.815
PDE7A.5178.5.3	PDE7A	22	1.02(0.99,1.05)	0.217	0.99(0.95,1.05)	0.959	1.03(0.96,1.11)	0.36	0.689
SAT2.12524.18.3	SAT2	21	0.98(0.95,1.01)	0.217	0.97(0.92,1.01)	0.117	1.02(0.94,1.1)	0.69	0.318
MUC1.11267.11.3	MUC1	16	0.98(0.94,1.01)	0.217	0.98(0.93,1.03)	0.358	0.86(0.78,0.96)	0.0070089	0.016
C6.4127.75.1	C6	17	1.02(0.99,1.06)	0.218	1.02(0.97,1.07)	0.394	1.04(0.95,1.13)	0.402	0.705
NPTX2.6521.35.3	NPTX2	15	1.02(0.99,1.06)	0.218	1.01(0.96,1.05)	0.917	1.03(0.94,1.13)	0.467	0.773
ACBD7.13563.259.3	ACBD7	23	0.98(0.95,1.01)	0.219	0.96(0.93,1.01)	0.08	1.03(0.94,1.13)	0.558	0.292
ANAPC10.12345.4.3	ANAPC10	19	0.98(0.95,1.01)	0.219	0.96(0.92,1.01)	0.123	0.99(0.91,1.07)	0.773	0.821
MANSC1.9557.5.3	MANSC1	13	0.97(0.93,1.02)	0.219	0.98(0.94,1.03)	0.454	1.02(0.93,1.11)	0.694	0.269
CA5A.8791.151.3	CA5A	11	1.02(0.99,1.06)	0.219	1.01(0.95,1.06)	0.81	1.01(0.9,1.13)	0.858	0.793
TOPBP1.9947.22.3	TOPBP1	15	1.02(0.99,1.07)	0.219	1.05(0.99,1.1)	0.061	1.05(0.95,1.16)	0.302	0.551
B3GALT6.7981.230.3	B3GALT6	15	0.98(0.94,1.01)	0.219	0.98(0.94,1.03)	0.53	0.94(0.83,1.05)	0.256	0.432
DEFB106A.5664.57.3	DEFB106A	14	0.98(0.94,1.01)	0.22	0.99(0.94,1.04)	0.66	1.01(0.92,1.11)	0.876	0.475
TBP.2875.15.2	TBP	19	1.03(0.98,1.07)	0.22	1.04(0.99,1.09)	0.152	1.11(0.97,1.26)	0.132	0.244
ANXA9.13588.11.3	ANXA9	18	0.98(0.95,1.01)	0.22	1.01(0.96,1.05)	0.928	1.03(0.95,1.1)	0.483	0.149
IBSP.14023.84.3	IBSP	23	0.98(0.95,1.01)	0.22	1.01(0.97,1.05)	0.807	0.99(0.89,1.1)	0.863	0.818
ID2.9426.73.3	ID2	20	0.98(0.95,1.01)	0.221	0.98(0.94,1.03)	0.468	0.99(0.9,1.08)	0.815	0.845
ST8SIA2.7920.30.3	ST8SIA2	14	0.98(0.94,1.01)	0.221	0.97(0.92,1.02)	0.224	1.04(0.94,1.16)	0.409	0.168
FNDC5.8041.5.3	FNDC5	17	1.02(0.99,1.05)	0.221	1.01(0.96,1.05)	0.754	0.99(0.92,1.07)	0.883	0.452
CARHSP1.12808.103.3	CARHSP1	20	0.98(0.95,1.01)	0.221	0.99(0.95,1.03)	0.492	0.95(0.88,1.04)	0.265	0.475
GDA.12667.2.3	GDA	16	0.98(0.94,1.01)	0.222	0.98(0.93,1.03)	0.322	0.98(0.89,1.07)	0.599	0.957
LIN7B.4238.4.2	LIN7B	17	0.98(0.94,1.02)	0.222	0.97(0.92,1.02)	0.209	0.91(0.83,1.01)	0.062	0.138
PARK7.5016.61.2	PARK7	14	0.98(0.95,1.01)	0.222	0.98(0.95,1.02)	0.4	0.99(0.94,1.06)	0.936	0.523
KIR2DL2.7773.20.3	KIR2DL2	18	1.02(0.99,1.04)	0.222	1.01(0.98,1.05)	0.565	1.01(0.95,1.06)	0.794	0.691
STC1.4930.21.1	STC1	13	1.02(0.99,1.07)	0.222	1.03(0.97,1.08)	0.327	1.11(0.9,1.37)	0.322	0.438
SULT2A1.9829.91.3	SULT2A1	18	0.98(0.94,1.02)	0.222	0.98(0.93,1.03)	0.335	0.97(0.9,1.05)	0.52	0.983
COX7A1.8390.25.3	COX7A1	22	1.02(0.99,1.05)	0.222	1.02(0.97,1.06)	0.437	1.05(0.98,1.13)	0.157	0.336
SEL1L2.9082.25.3	SEL1L2	23	1.02(0.99,1.06)	0.222	1.04(0.99,1.08)	0.108	1.01(0.92,1.09)	0.975	0.63
MTRF1L.11134.30.3	MTRF1L	14	1.02(0.99,1.06)	0.223	1.03(0.98,1.08)	0.249	1.05(0.95,1.17)	0.351	0.582
UNC5D.8624.16.3	UNC5D	28	0.98(0.96,1.01)	0.224	0.99(0.95,1.03)	0.508	0.96(0.91,1.02)	0.206	0.424
GCH1.11185.145.3	GCH1	24	0.98(0.94,1.01)	0.225	0.98(0.94,1.02)	0.401	0.92(0.84,1.01)	0.05	0.112
CTRB1.5671.1.3	CTRB1	22	1.01(0.99,1.03)	0.225	1.02(0.99,1.05)	0.169	1.03(0.99,1.07)	0.1	0.251
LRRC15.6557.50.3	LRRC15	27	0.98(0.96,1.01)	0.226	0.98(0.94,1.01)	0.206	0.94(0.9,0.99)	0.00999427	0.026
GPHA2.6395.58.3	GPHA2	17	1.02(0.99,1.04)	0.226	1.01(0.98,1.04)	0.66	1.02(0.97,1.07)	0.438	0.86
GPT.3709.4.2	GPT	11	0.97(0.92,1.02)	0.227	0.99(0.93,1.05)	0.674	0.97(0.86,1.11)	0.693	0.923
ART4.6576.1.3	ART4	16	0.99(0.97,1.01)	0.227	0.98(0.96,1.01)	0.124	0.99(0.96,1.02)	0.507	0.84
EFCAB14.10830.5.3	EFCAB14	16	0.98(0.95,1.01)	0.227	0.98(0.94,1.03)	0.487	0.99(0.9,1.09)	0.862	0.773
CAV2.9457.3.3	CAV2	14	0.98(0.94,1.01)	0.228	0.96(0.91,1.01)	0.107	0.91(0.83,0.99)	0.028	0.067
RAET1E.7800.85.3	RAET1E	22	1.02(0.99,1.04)	0.228	1.02(0.98,1.06)	0.26	1.01(0.95,1.06)	0.939	0.558
TMEM9.9249.17.3	TMEM9	16	1.03(0.98,1.07)	0.228	1.01(0.96,1.06)	0.757	1.08(0.96,1.22)	0.222	0.4
ITIH1.7955.195.3	ITIH1	22	0.99(0.97,1.01)	0.228	0.98(0.95,0.99)	0.047	1.01(0.96,1.04)	0.991	0.384
GAPDHS.8004.15.3	GAPDHS	15	1.03(0.98,1.07)	0.229	1.05(0.99,1.1)	0.072	1.08(0.99,1.19)	0.097	0.208
POU2F1.11715.1.3	POU2F1	22	0.98(0.94,1.01)	0.229	0.99(0.95,1.04)	0.812	0.98(0.89,1.07)	0.627	0.987
LRIG3.3322.52.2	LRIG3	10	0.97(0.93,1.02)	0.229	0.96(0.9,1.01)	0.131	0.9(0.81,0.99)	0.044	0.106
C1D.7821.6.3	C1D	19	1.02(0.99,1.06)	0.229	1.01(0.97,1.06)	0.53	1.01(0.94,1.09)	0.735	0.798
PMVK.12450.42.3	PMVK	27	0.98(0.96,1.01)	0.229	0.97(0.94,1.01)	0.112	1.01(0.94,1.07)	0.929	0.547
TNFRSF10A.4832.75.2	TNFRSF10A	17	0.97(0.93,1.02)	0.23	0.97(0.92,1.03)	0.305	0.92(0.81,1.05)	0.224	0.402
IFNA4.7268.12.3	IFNA4	23	1.02(0.99,1.06)	0.23	1.06(1.01,1.1)	0.011	1.07(0.98,1.17)	0.138	0.275
INSL3.5723.4.3	INSL3	20	0.98(0.95,1.01)	0.23	0.98(0.94,1.02)	0.22	0.96(0.89,1.04)	0.346	0.611
IL15RA.14054.17.3	IL15RA	25	1.01(0.99,1.04)	0.23	1.03(1.01,1.06)	0.033	1.04(0.99,1.09)	0.066	0.161
IL1RN.5353.89.2	IL1RN	14	1.02(0.99,1.06)	0.23	1.01(0.97,1.07)	0.56	1.06(0.96,1.18)	0.262	0.445
STAMBPL1.12401.3.3	STAMBPL1	18	0.98(0.95,1.01)	0.231	0.97(0.92,1.02)	0.193	1.01(0.93,1.08)	0.964	0.527
RDH16.12881.17.3	RDH16	17	1.02(0.99,1.06)	0.231	1.02(0.98,1.07)	0.325	1.05(0.97,1.13)	0.218	0.43
ICAM5.5124.62.3	ICAM5	30	0.98(0.95,1.01)	0.232	0.99(0.96,1.04)	0.963	0.98(0.91,1.05)	0.529	0.852
RAB14.14283.12.3	RAB14	28	1.02(0.99,1.05)	0.232	1.02(0.98,1.06)	0.383	1.03(0.96,1.11)	0.382	0.706
PPP1R3B.12768.3.3	PPP1R3B	13	0.98(0.94,1.02)	0.232	0.97(0.91,1.02)	0.215	0.95(0.87,1.05)	0.311	0.581
SOCS7.11657.86.3	SOCS7	16	1.02(0.98,1.06)	0.233	1.01(0.96,1.06)	0.869	1.05(0.96,1.16)	0.297	0.534
DHH.4389.2.1	DHH	17	0.98(0.94,1.02)	0.233	0.98(0.93,1.03)	0.355	1.04(0.95,1.13)	0.417	0.124
ROR1.2590.69.4	ROR1	31	1.01(0.99,1.04)	0.233	1.04(1.01,1.08)	0.027	1.05(0.99,1.11)	0.074	0.158
CCL8.2785.15.2	CCL8	18	1.02(0.99,1.06)	0.234	1.02(0.98,1.07)	0.305	0.98(0.88,1.08)	0.626	0.319
MFAP5.6440.31.3	MFAP5	23	0.98(0.95,1.01)	0.234	0.99(0.95,1.03)	0.73	0.97(0.9,1.05)	0.435	0.73
TXNDC11.8769.30.3	TXNDC11	21	1.02(0.99,1.05)	0.235	0.99(0.96,1.04)	0.941	1.01(0.93,1.09)	0.825	0.765
CA6.3352.80.3	CA6	14	1.02(0.99,1.04)	0.236	1.02(1.01,1.05)	0.039	1.04(0.99,1.08)	0.077	0.198
GREM2.5598.3.3	GREM2	22	1.02(0.99,1.05)	0.236	1.02(0.98,1.07)	0.238	1.02(0.97,1.08)	0.405	0.784
FABP5.4985.11.1	FABP5	19	0.98(0.95,1.01)	0.236	0.99(0.95,1.04)	0.678	0.96(0.86,1.06)	0.405	0.632
PTPRD.9296.15.3	PTPRD	15	1.02(0.98,1.06)	0.236	1.02(0.97,1.08)	0.415	0.97(0.9,1.05)	0.52	0.151
APOM.14125.5.3	APOM	25	0.98(0.95,1.01)	0.236	0.98(0.94,1.02)	0.242	0.95(0.88,1.01)	0.117	0.25
POR.2731.29.2	POR	20	1.02(0.99,1.06)	0.237	1.03(0.99,1.08)	0.18	1.02(0.95,1.1)	0.539	0.946
IFIT3.13642.90.3	IFIT3	21	1.02(0.99,1.05)	0.237	1.02(0.98,1.06)	0.457	0.97(0.9,1.06)	0.54	0.242
CEACAM21.7204.1.3	CEACAM21	11	1.03(0.98,1.08)	0.237	1.03(0.97,1.09)	0.38	0.91(0.82,1.02)	0.093	0.016
VPS24.12508.9.3	VPS24	16	0.98(0.96,1.01)	0.237	0.99(0.96,1.02)	0.512	0.99(0.95,1.05)	0.955	0.466
JTB.9038.12.3	JTB	16	0.98(0.94,1.02)	0.238	0.98(0.93,1.03)	0.351	0.95(0.86,1.03)	0.225	0.433
STAB2.3399.31.2	STAB2	20	1.02(0.99,1.05)	0.238	1.01(0.96,1.05)	0.91	1.02(0.96,1.09)	0.582	0.992
LOC652493.6561.77.3	LOC652493	21	0.98(0.95,1.01)	0.238	0.97(0.94,1.02)	0.227	1.01(0.94,1.09)	0.804	0.436
PSMD5.10716.35.3	PSMD5	23	1.02(0.99,1.05)	0.238	1.01(0.96,1.05)	0.853	1.09(1.01,1.17)	0.023	0.051
TPSB2.3403.1.2	TPSB2	22	1.01(0.99,1.03)	0.239	1.02(1.01,1.04)	0.024	1.02(0.99,1.05)	0.06	0.148
TNFRSF1B.3152.57.1	TNFRSF1B	17	1.02(0.99,1.06)	0.239	1.04(0.99,1.09)	0.125	0.97(0.88,1.06)	0.494	0.222
CYP3A4.7879.12.3	CYP3A4	18	1.02(0.99,1.05)	0.24	1.02(0.97,1.06)	0.458	1.01(0.93,1.1)	0.769	0.852
ASCC1.10647.18.3	ASCC1	16	1.02(0.99,1.05)	0.24	1.03(0.98,1.07)	0.219	0.99(0.93,1.07)	0.869	0.448
VAPA.7167.102.3	VAPA	19	0.98(0.96,1.01)	0.241	0.99(0.95,1.03)	0.568	0.95(0.9,1.01)	0.078	0.175
C9orf89.7778.104.3	C9orf89	16	0.99(0.97,1.01)	0.241	0.99(0.96,1.01)	0.266	0.99(0.95,1.02)	0.393	0.893
CLEC12A.11187.11.3	CLEC12A	15	0.99(0.97,1.01)	0.242	0.99(0.97,1.01)	0.105	0.98(0.96,1.01)	0.197	0.492
PTCHD3.13517.3.3	PTCHD3	15	0.97(0.93,1.02)	0.242	0.96(0.91,1.02)	0.154	0.91(0.83,0.99)	0.025	0.062
NPTX1.9256.78.3	NPTX1	20	0.98(0.95,1.01)	0.242	0.98(0.94,1.02)	0.362	1.01(0.95,1.08)	0.738	0.288
KRAS.5193.51.3	KRAS	19	1.02(0.99,1.05)	0.243	1.02(0.98,1.07)	0.31	0.96(0.87,1.07)	0.475	0.241
NPLOC4.12993.21.3	NPLOC4	20	0.98(0.95,1.01)	0.243	0.98(0.94,1.02)	0.371	0.99(0.92,1.05)	0.674	0.881
CHST15.14097.86.3	CHST15	24	0.98(0.95,1.01)	0.244	0.98(0.94,1.02)	0.388	0.96(0.89,1.04)	0.343	0.569
SKIL.14670.1.3	SKIL	22	0.98(0.95,1.01)	0.244	0.98(0.94,1.02)	0.321	0.99(0.93,1.06)	0.745	0.805
CD79B.6351.55.3	CD79B	21	1.02(0.99,1.05)	0.244	1.03(0.99,1.08)	0.142	1.1(0.99,1.22)	0.071	0.127
PPCDC.13996.16.3	PPCDC	10	0.97(0.93,1.02)	0.245	0.98(0.92,1.04)	0.495	0.92(0.82,1.02)	0.125	0.248
SDHAF2.6420.4.3	SDHAF2	18	0.98(0.95,1.01)	0.245	0.99(0.95,1.04)	0.839	0.99(0.9,1.08)	0.749	0.889
RBM28.11927.3.3	RBM28	19	1.02(0.99,1.05)	0.245	1.02(0.98,1.07)	0.365	1.02(0.95,1.1)	0.584	0.941
TMED10.6506.54.3	TMED10	15	0.98(0.94,1.02)	0.245	0.99(0.94,1.05)	0.798	0.91(0.82,1.02)	0.113	0.204
EPHA5.14089.41.3	EPHA5	15	0.98(0.94,1.01)	0.245	0.97(0.92,1.02)	0.229	0.92(0.83,1.02)	0.124	0.227
KIR3DL3.7944.1.3	KIR3DL3	20	0.98(0.94,1.02)	0.245	0.96(0.92,1.01)	0.101	0.95(0.86,1.05)	0.28	0.5
C3orf18.6994.19.3	C3orf18	24	1.02(0.99,1.05)	0.245	1.01(0.97,1.05)	0.557	1.02(0.94,1.1)	0.705	0.939
ACP2.9237.54.3	ACP2	23	1.02(0.99,1.05)	0.245	1.03(0.99,1.07)	0.095	0.99(0.93,1.05)	0.771	0.277
HTATIP2.10630.5.3	HTATIP2	21	0.98(0.95,1.01)	0.246	0.98(0.95,1.03)	0.463	0.98(0.91,1.05)	0.558	0.891
SNX17.12845.18.3	SNX17	21	0.98(0.95,1.01)	0.246	0.98(0.94,1.02)	0.376	1.01(0.94,1.08)	0.831	0.42
CSAG1.5716.49.3	CSAG1	17	1.02(0.99,1.06)	0.246	1.01(0.96,1.05)	0.82	1.03(0.94,1.12)	0.539	0.852
TMEM167B.13421.17.3	TMEM167B	19	1.02(0.99,1.05)	0.247	1.02(0.98,1.07)	0.328	1.02(0.94,1.09)	0.672	0.924
NDC80.12730.3.3	NDC80	14	0.98(0.94,1.02)	0.247	0.99(0.95,1.05)	0.868	0.98(0.88,1.1)	0.783	0.901
GPC5.4991.12.1	GPC5	16	0.99(0.97,1.01)	0.247	0.99(0.98,1.02)	0.756	1.01(0.98,1.04)	0.618	0.083
AXIN2.12925.105.3	AXIN2	23	0.98(0.96,1.01)	0.247	0.97(0.94,1.01)	0.211	1.05(0.99,1.13)	0.125	0.025
F10.4878.3.1	F10	17	1.03(0.98,1.07)	0.248	1.03(0.98,1.09)	0.204	1.04(0.96,1.14)	0.309	0.616
SNRPA.12678.66.3	SNRPA	22	0.99(0.97,1.01)	0.249	0.99(0.96,1.02)	0.486	1.01(0.96,1.04)	0.871	0.337
PRKCB.5475.10.3	PRKCB	18	0.98(0.95,1.01)	0.249	0.98(0.95,1.02)	0.305	1.01(0.95,1.07)	0.756	0.282
RBP4.5482.61.3	RBP4	16	1.02(0.98,1.07)	0.249	0.99(0.94,1.05)	0.788	1.04(0.93,1.17)	0.506	0.783
CNTN5.3299.29.2	CNTN5	22	0.99(0.96,1.01)	0.249	0.99(0.95,1.02)	0.417	0.99(0.94,1.04)	0.656	0.875
CTSE.3594.6.5	CTSE	9	1.03(0.98,1.08)	0.25	1.05(0.98,1.11)	0.142	1.14(1.03,1.27)	0.014	0.029
SLITRK5.4568.17.2	SLITRK5	23	0.98(0.95,1.01)	0.25	0.99(0.95,1.04)	0.812	0.93(0.87,0.99)	0.04	0.085
SGCB.7034.4.3	SGCB	13	1.03(0.98,1.07)	0.25	1.01(0.96,1.07)	0.721	1.12(1.02,1.24)	0.02	0.048
RPS3A.5484.63.3	RPS3A	16	0.99(0.96,1.01)	0.251	0.99(0.96,1.02)	0.377	1.01(0.96,1.04)	0.975	0.391
FGF1.3486.58.2	FGF1	19	1.02(0.99,1.05)	0.251	1.04(1.01,1.09)	0.05	1.07(0.99,1.15)	0.052	0.11
CGA.TSHB.3521.16.2	CGA.TSHB	16	0.98(0.95,1.01)	0.251	0.99(0.95,1.05)	0.884	0.98(0.89,1.08)	0.633	0.944
OBP2A.6526.77.3	OBP2A	15	1.02(0.98,1.06)	0.252	1.04(0.98,1.1)	0.165	1.02(0.92,1.13)	0.734	0.919
VEGFA.14032.2.3	VEGFA	25	0.99(0.97,1.01)	0.253	0.99(0.98,1.02)	0.939	1.01(0.98,1.04)	0.396	0.043
HERC1.12705.9.3	HERC1	21	1.02(0.99,1.06)	0.253	1.03(0.98,1.08)	0.236	0.98(0.89,1.09)	0.76	0.45
TMEM59L.9959.60.3	TMEM59L	26	1.02(0.99,1.04)	0.254	0.99(0.96,1.04)	0.903	1.01(0.94,1.09)	0.788	0.89
DEFB1.6629.3.3	DEFB1	10	1.02(0.98,1.07)	0.254	1.03(0.97,1.09)	0.33	0.96(0.89,1.05)	0.415	0.122
ANGPT2.13660.76.3	ANGPT2	18	0.98(0.95,1.01)	0.255	0.98(0.93,1.02)	0.327	0.94(0.87,1.01)	0.107	0.216
ANGPTL4.3796.79.2	ANGPTL4	22	1.02(0.99,1.06)	0.255	1.02(0.97,1.06)	0.487	1.1(1.01,1.2)	0.029	0.063
PATE4.8065.245.3	PATE4	21	1.02(0.99,1.05)	0.256	1.02(0.98,1.07)	0.378	0.99(0.91,1.09)	0.946	0.598
ENTPD3.4436.1.2	ENTPD3	17	1.02(0.99,1.06)	0.256	1.01(0.97,1.06)	0.648	1.05(0.97,1.14)	0.215	0.402
SLC5A5.12826.5.3	SLC5A5	25	0.98(0.96,1.01)	0.256	0.97(0.93,1.01)	0.1	0.99(0.92,1.06)	0.804	0.816
CD300LB.10713.151.3	CD300LB	13	1.02(0.98,1.06)	0.256	1.01(0.96,1.06)	0.776	0.99(0.92,1.08)	0.913	0.442
RFNG.7203.125.3	RFNG	15	1.02(0.98,1.06)	0.256	1.03(0.98,1.08)	0.322	1.01(0.93,1.1)	0.796	0.797
TMUB2.9226.6.3	TMUB2	9	0.97(0.92,1.02)	0.256	0.99(0.92,1.05)	0.685	0.89(0.8,0.99)	0.039	0.082
NTNG1.5637.81.3	NTNG1	16	0.98(0.95,1.01)	0.257	0.98(0.94,1.03)	0.484	0.99(0.91,1.08)	0.866	0.767
SPR.9287.6.3	SPR	25	1.02(0.99,1.05)	0.257	1.03(0.99,1.07)	0.154	0.97(0.9,1.04)	0.409	0.167
TIE1.2844.53.2	TIE1	17	0.99(0.97,1.01)	0.257	0.99(0.97,1.02)	0.584	0.98(0.95,1.02)	0.369	0.81
FNDC4.13451.2.3	FNDC4	13	0.97(0.92,1.02)	0.258	0.96(0.91,1.02)	0.206	0.99(0.85,1.17)	0.959	0.728
IL19.3035.80.2	IL19	18	1.01(0.99,1.03)	0.258	1.02(0.99,1.04)	0.159	1.01(0.98,1.04)	0.482	0.945
GSTT2B.11273.176.3	GSTT2B	16	0.98(0.94,1.02)	0.258	0.94(0.9,0.99)	0.018	0.94(0.84,1.05)	0.243	0.414
MOB1A.12426.19.3	MOB1A	18	1.02(0.99,1.06)	0.258	1.02(0.97,1.07)	0.519	1.04(0.95,1.14)	0.361	0.617
QPCTL.8866.53.3	QPCTL	23	0.98(0.95,1.01)	0.259	0.97(0.93,1.01)	0.183	0.99(0.92,1.06)	0.768	0.825
ACYP2.12812.25.3	ACYP2	23	1.01(0.99,1.04)	0.259	0.99(0.96,1.03)	0.702	1.01(0.96,1.06)	0.84	0.676
TFPI.3336.50.1	TFPI	25	1.02(0.99,1.05)	0.259	1.02(0.98,1.07)	0.238	0.99(0.93,1.07)	0.858	0.471
HSPA6.13672.3.3	HSPA6	13	1.02(0.98,1.06)	0.259	1.01(0.96,1.07)	0.62	1.09(0.98,1.22)	0.122	0.219
HINT2.5612.16.3	HINT2	19	0.98(0.95,1.01)	0.259	0.98(0.93,1.03)	0.353	0.89(0.82,0.96)	0.00439162	0.00909331
FKBP14.9340.17.3	FKBP14	20	1.02(0.99,1.05)	0.259	1.03(0.98,1.07)	0.289	1.06(0.99,1.14)	0.098	0.198
PAIP1.12430.78.3	PAIP1	17	1.03(0.98,1.08)	0.259	1.01(0.96,1.06)	0.762	0.98(0.87,1.11)	0.752	0.383
PAPLN.11254.13.3	PAPLN	18	0.98(0.94,1.02)	0.26	0.99(0.94,1.03)	0.567	0.96(0.84,1.09)	0.506	0.724
LEPR.5400.52.3	LEPR	14	1.01(0.99,1.03)	0.261	1.01(0.99,1.03)	0.336	1.01(0.98,1.03)	0.589	0.709
TLR2.3835.11.2	TLR2	15	0.98(0.94,1.02)	0.261	0.99(0.94,1.04)	0.595	0.97(0.89,1.06)	0.515	0.89
PAK3.3387.1.2	PAK3	14	0.98(0.94,1.02)	0.261	0.99(0.95,1.05)	0.967	0.99(0.9,1.09)	0.847	0.772
NBR1.7696.104.3	NBR1	10	0.97(0.92,1.02)	0.262	0.97(0.92,1.03)	0.348	0.97(0.84,1.12)	0.685	0.989
PPIL2.14314.6.3	PPIL2	20	1.02(0.99,1.05)	0.262	1.01(0.97,1.06)	0.5	0.98(0.91,1.05)	0.54	0.244
TLR4.LY96.3647.49.4	TLR4.LY96	13	0.98(0.96,1.01)	0.262	0.99(0.96,1.02)	0.528	0.99(0.94,1.03)	0.495	0.961
PRKAA1.PRKAB1.PRKAG1.5183.53.3	PRKAA1.PRKAB1.PRKAG1	11	1.02(0.98,1.07)	0.262	1.02(0.96,1.08)	0.493	0.94(0.86,1.04)	0.226	0.062
ITSN1.14070.56.3	ITSN1	21	0.98(0.94,1.02)	0.263	0.99(0.95,1.03)	0.693	1.02(0.91,1.15)	0.731	0.463
NFU1.7770.25.3	NFU1	18	0.98(0.95,1.02)	0.263	0.99(0.95,1.05)	0.891	0.97(0.89,1.05)	0.393	0.686
EGF.5509.7.3	EGF	20	1.02(0.99,1.05)	0.263	1.02(0.98,1.07)	0.28	1.05(0.98,1.12)	0.143	0.282
VTN.8280.238.3	VTN	23	1.02(0.99,1.04)	0.263	1.02(0.99,1.06)	0.252	1.03(0.97,1.1)	0.365	0.621
NRXN3.5111.15.3	NRXN3	28	0.99(0.96,1.01)	0.263	0.99(0.96,1.03)	0.696	1.01(0.94,1.08)	0.859	0.515
EPHA5.3806.55.1	EPHA5	20	0.98(0.95,1.01)	0.263	1.01(0.95,1.05)	0.986	1.01(0.93,1.09)	0.851	0.472
LYSMD3.10563.13.3	LYSMD3	14	1.02(0.98,1.06)	0.264	1.03(0.98,1.08)	0.293	0.95(0.85,1.07)	0.438	0.221
DEFB119.10689.5.3	DEFB119	17	1.02(0.98,1.06)	0.264	1.06(1.01,1.11)	0.023	0.99(0.88,1.11)	0.879	0.565
CHIT1.3600.2.3	CHIT1	16	1.01(0.99,1.03)	0.264	1.01(0.99,1.02)	0.426	0.99(0.97,1.03)	0.906	0.154
SLC30A3.9081.39.3	SLC30A3	21	1.02(0.99,1.05)	0.264	1.01(0.96,1.05)	0.881	1.05(0.94,1.16)	0.399	0.601
NGFR.8374.5.3	NGFR	19	0.98(0.96,1.01)	0.264	0.99(0.95,1.03)	0.516	0.99(0.92,1.07)	0.847	0.793
RSPO4.8464.31.3	RSPO4	14	0.98(0.94,1.02)	0.265	0.99(0.95,1.05)	0.875	1.01(0.93,1.11)	0.739	0.377
ESD.4984.83.1	ESD	15	1.02(0.98,1.06)	0.266	1.03(0.97,1.08)	0.321	1.07(0.96,1.18)	0.23	0.389
AKR1B1.9854.36.3	AKR1B1	19	0.98(0.96,1.01)	0.266	0.98(0.94,1.02)	0.412	0.98(0.92,1.03)	0.396	0.706
TSG101.13044.5.3	TSG101	7	0.97(0.92,1.02)	0.266	0.96(0.9,1.02)	0.202	0.93(0.8,1.08)	0.34	0.534
AIMP1.2714.78.2	AIMP1	11	0.98(0.95,1.02)	0.266	0.98(0.94,1.02)	0.352	1.02(0.94,1.11)	0.62	0.304
TNNI3.5930.54.3	TNNI3	15	0.97(0.92,1.02)	0.267	0.97(0.92,1.02)	0.184	0.98(0.87,1.1)	0.72	0.913
SLC26A11.13502.2.3	SLC26A11	23	0.98(0.95,1.01)	0.269	0.99(0.95,1.03)	0.487	1.02(0.94,1.11)	0.572	0.306
SIGLEC8.7864.3.3	SIGLEC8	29	1.02(0.99,1.05)	0.269	1.02(0.98,1.06)	0.392	1.03(0.95,1.11)	0.445	0.713
HIPK3.3443.61.2	HIPK3	11	0.97(0.93,1.02)	0.269	0.98(0.92,1.04)	0.546	0.91(0.79,1.05)	0.204	0.339
CD47.6653.58.3	CD47	30	1.02(0.99,1.05)	0.27	1.02(0.98,1.06)	0.298	1.02(0.94,1.11)	0.645	0.965
CISD2.8094.20.3	CISD2	24	0.98(0.95,1.01)	0.27	0.99(0.95,1.04)	0.817	0.99(0.92,1.08)	0.912	0.744
DKK3.3607.71.6	DKK3	19	1.02(0.99,1.05)	0.27	0.99(0.95,1.03)	0.732	0.99(0.92,1.06)	0.751	0.393
STAB1.14599.18.3	STAB1	14	0.98(0.95,1.01)	0.27	0.97(0.92,1.01)	0.114	0.94(0.89,0.99)	0.035	0.072
EDF1.12415.122.3	EDF1	22	0.99(0.97,1.01)	0.27	0.99(0.96,1.02)	0.469	0.99(0.95,1.02)	0.508	0.992
ICOS.14084.191.3	ICOS	21	1.02(0.98,1.06)	0.271	1.04(0.99,1.09)	0.108	0.99(0.92,1.09)	0.977	0.58
IGFBP6.14088.38.3	IGFBP6	21	0.98(0.95,1.01)	0.271	0.99(0.95,1.04)	0.712	1.01(0.92,1.09)	0.94	0.605
PRTN3.3514.49.2	PRTN3	21	0.98(0.95,1.01)	0.271	0.98(0.94,1.02)	0.303	0.93(0.86,1.01)	0.077	0.144
FIGF.13098.93.3	FIGF	18	1.02(0.98,1.06)	0.272	1.01(0.96,1.06)	0.645	1.04(0.96,1.13)	0.292	0.536
GOLM1.8983.7.3	GOLM1	17	0.98(0.95,1.01)	0.272	0.96(0.92,1.01)	0.104	0.98(0.89,1.07)	0.621	0.923
CREB3L4.11308.8.3	CREB3L4	14	0.98(0.95,1.02)	0.272	0.97(0.94,1.01)	0.11	0.97(0.91,1.03)	0.305	0.623
CHIC2.10914.4.3	CHIC2	21	1.02(0.99,1.04)	0.272	1.01(0.97,1.05)	0.563	0.99(0.91,1.09)	0.951	0.667
S100A12.5852.6.3	S100A12	25	0.99(0.97,1.01)	0.273	0.99(0.96,1.02)	0.435	0.99(0.96,1.03)	0.662	0.762
DEFB113.13374.4.3	DEFB113	22	0.98(0.95,1.01)	0.273	0.97(0.93,1.02)	0.249	1.01(0.94,1.08)	0.811	0.44
SFN.4829.43.6	SFN	16	0.98(0.95,1.02)	0.273	1.01(0.96,1.06)	0.824	0.92(0.85,0.99)	0.048	0.096
LONP1.6398.12.3	LONP1	17	0.98(0.95,1.01)	0.274	0.98(0.93,1.02)	0.295	0.98(0.92,1.06)	0.649	0.986
ADAM11.6586.19.3	ADAM11	21	1.02(0.99,1.05)	0.274	1.01(0.97,1.05)	0.594	1.03(0.97,1.1)	0.327	0.598
ST6GALNAC6.7228.2.3	ST6GALNAC6	18	1.02(0.99,1.05)	0.274	1.03(0.98,1.08)	0.197	1.04(0.96,1.14)	0.334	0.542
PLAU.4158.54.2	PLAU	19	0.98(0.95,1.01)	0.275	0.96(0.92,0.99)	0.039	0.94(0.88,1.02)	0.139	0.267
RNF215.7758.217.3	RNF215	21	0.98(0.95,1.01)	0.275	0.96(0.92,1.01)	0.074	0.99(0.93,1.05)	0.686	0.867
CTSF.8393.121.3	CTSF	18	1.02(0.98,1.05)	0.275	1.02(0.97,1.07)	0.508	1.1(1.01,1.2)	0.036	0.071
ARFIP2.12630.8.3	ARFIP2	13	0.98(0.95,1.02)	0.276	0.98(0.93,1.02)	0.331	0.97(0.88,1.06)	0.443	0.723
IL22RA2.5087.5.3	IL22RA2	28	0.98(0.95,1.01)	0.276	0.98(0.94,1.02)	0.264	0.94(0.87,1.01)	0.074	0.146
KIAA0040.14603.51.3	KIAA0040	25	0.99(0.97,1.01)	0.276	0.99(0.95,1.02)	0.378	0.98(0.94,1.02)	0.309	0.61
IL12B.IL23A.10365.132.3	IL12B.IL23A	28	1.01(0.99,1.04)	0.276	1.01(0.97,1.05)	0.565	1.01(0.95,1.07)	0.775	0.851
TREML4.11139.4.3	TREML4	16	1.02(0.98,1.06)	0.277	1.01(0.96,1.06)	0.616	1.02(0.93,1.11)	0.682	0.971
MMP7.8475.15.3	MMP7	17	1.02(0.98,1.06)	0.278	1.01(0.96,1.06)	0.631	1.06(0.95,1.18)	0.319	0.497
HPGDS.12549.33.3	HPGDS	19	0.99(0.96,1.01)	0.278	0.98(0.95,1.02)	0.297	0.98(0.93,1.03)	0.401	0.73
SPACA3.8076.4.3	SPACA3	15	0.98(0.95,1.01)	0.278	0.99(0.96,1.03)	0.73	1.01(0.93,1.08)	0.964	0.592
AFP.5792.8.2	AFP	18	1.02(0.98,1.07)	0.278	1.03(0.98,1.08)	0.276	0.96(0.86,1.06)	0.42	0.171
TPT1.3872.2.1	TPT1	21	0.98(0.96,1.01)	0.278	0.99(0.96,1.03)	0.571	0.99(0.93,1.05)	0.668	0.905
CST6.14711.27.3	CST6	16	0.98(0.94,1.02)	0.278	0.98(0.93,1.03)	0.412	0.99(0.91,1.08)	0.899	0.674
CD109.3290.50.2	CD109	23	1.01(0.99,1.04)	0.279	1.03(0.99,1.07)	0.089	1.02(0.97,1.08)	0.345	0.631
DDX39B.9742.59.3	DDX39B	18	0.99(0.97,1.01)	0.279	0.99(0.96,1.02)	0.418	0.99(0.96,1.03)	0.691	0.74
LYN.3453.87.2	LYN	19	0.98(0.95,1.01)	0.279	0.97(0.92,1.02)	0.189	1.02(0.95,1.1)	0.605	0.277
CIRBP.12724.81.3	CIRBP	26	0.99(0.97,1.01)	0.279	0.99(0.96,1.02)	0.377	0.98(0.95,1.02)	0.385	0.745
CSF2RB.10512.13.3	CSF2RB	21	0.98(0.95,1.01)	0.28	1.01(0.97,1.05)	0.702	1.01(0.95,1.08)	0.716	0.336
PILRA.8683.119.3	PILRA	19	0.98(0.94,1.02)	0.28	0.99(0.94,1.04)	0.589	1.04(0.96,1.13)	0.324	0.096
RTN4R.5105.2.3	RTN4R	16	1.02(0.99,1.04)	0.281	1.01(0.97,1.04)	0.877	1.04(0.96,1.13)	0.305	0.489
NME2.4249.64.2	NME2	24	1.02(0.99,1.05)	0.282	1.01(0.97,1.05)	0.795	0.99(0.91,1.07)	0.754	0.422
LYPLAL1.12428.2.3	LYPLAL1	9	0.97(0.93,1.02)	0.282	0.98(0.92,1.04)	0.496	1.02(0.9,1.15)	0.746	0.406
TNFRSF8.2605.49.2	TNFRSF8	19	1.02(0.99,1.05)	0.282	1.02(0.98,1.07)	0.385	1.05(0.96,1.15)	0.282	0.456
SPOCK1.5490.53.3	SPOCK1	17	0.98(0.94,1.02)	0.283	0.98(0.93,1.03)	0.456	1.02(0.92,1.13)	0.727	0.425
CLECL1.14308.192.3	CLECL1	21	0.98(0.95,1.02)	0.283	0.97(0.93,1.02)	0.279	0.99(0.92,1.08)	0.991	0.592
TGFBI.3283.21.1	TGFBI	13	1.02(0.98,1.06)	0.283	1.02(0.99,1.05)	0.251	1.03(0.96,1.11)	0.399	0.726
NCR3LG1.7854.38.3	NCR3LG1	25	0.98(0.95,1.01)	0.283	0.99(0.96,1.04)	0.906	0.97(0.89,1.06)	0.52	0.773
CD200R1L.8980.19.3	CD200R1L	19	1.02(0.99,1.05)	0.284	0.99(0.96,1.04)	0.937	0.99(0.93,1.05)	0.688	0.268
ART3.7970.315.3	ART3	17	0.98(0.95,1.02)	0.284	0.97(0.93,1.01)	0.188	0.99(0.92,1.09)	0.977	0.667
ASH1L.12622.96.3	ASH1L	15	1.02(0.98,1.07)	0.285	1.01(0.96,1.06)	0.801	0.97(0.86,1.08)	0.536	0.256
MGAT4C.7208.60.3	MGAT4C	15	1.02(0.98,1.06)	0.285	1.01(0.97,1.06)	0.587	1.02(0.94,1.12)	0.606	0.932
MPDZ.14036.116.3	MPDZ	14	1.03(0.98,1.07)	0.285	1.05(0.99,1.11)	0.073	1.03(0.89,1.18)	0.705	0.976
CDC42.9840.2.3	CDC42	17	0.98(0.95,1.02)	0.285	0.99(0.95,1.04)	0.662	1.01(0.94,1.1)	0.746	0.392
UBC.6647.55.3	UBC	23	1.02(0.98,1.06)	0.285	1.04(0.99,1.09)	0.079	1.02(0.94,1.1)	0.7	0.892
IGSF9.10518.14.3	IGSF9	12	1.03(0.98,1.08)	0.285	1.03(0.97,1.09)	0.3	0.98(0.86,1.11)	0.776	0.444
SMIM9.8888.33.3	SMIM9	20	1.02(0.99,1.05)	0.286	1.01(0.97,1.06)	0.527	1.03(0.95,1.11)	0.527	0.813
KDELC2.8296.117.3	KDELC2	16	0.99(0.96,1.01)	0.286	1.01(0.97,1.05)	0.572	1.03(0.98,1.07)	0.207	0.011
GOSR1.7805.52.3	GOSR1	28	0.98(0.96,1.01)	0.287	1.01(0.97,1.05)	0.702	1.01(0.93,1.08)	0.995	0.643
LDHB.3890.8.2	LDHB	18	0.99(0.96,1.01)	0.287	0.98(0.94,1.02)	0.269	0.99(0.94,1.04)	0.613	0.968
ADH4.8325.37.3	ADH4	21	1.02(0.98,1.06)	0.287	1.03(0.98,1.07)	0.237	1.09(0.99,1.21)	0.093	0.168
ENPP5.6556.5.3	ENPP5	12	0.99(0.97,1.01)	0.288	0.99(0.97,1.01)	0.193	0.97(0.94,1.01)	0.051	0.108
ZNF358.10529.19.3	ZNF358	14	0.98(0.93,1.02)	0.288	0.97(0.92,1.03)	0.347	0.88(0.74,1.04)	0.121	0.188
ADAMTS13.3175.51.5	ADAMTS13	16	1.02(0.99,1.05)	0.289	1.03(0.99,1.07)	0.062	1.05(1.01,1.1)	0.041	0.086
RBBP5.13631.1.3	RBBP5	19	1.02(0.99,1.05)	0.289	1.03(0.98,1.07)	0.244	1.1(1.02,1.19)	0.017	0.031
CLPB.11860.3.3	CLPB	16	1.03(0.98,1.08)	0.289	0.99(0.93,1.05)	0.663	1.14(1.01,1.29)	0.029	0.059
C8orf33.9613.16.3	C8orf33	11	0.98(0.94,1.02)	0.289	0.98(0.93,1.03)	0.401	0.98(0.89,1.09)	0.748	0.939
INA.11436.6.3	INA	21	0.98(0.95,1.02)	0.289	0.98(0.94,1.03)	0.446	0.92(0.84,0.99)	0.038	0.073
GPI.4272.46.2	GPI	22	0.99(0.97,1.01)	0.29	0.99(0.96,1.02)	0.522	0.99(0.96,1.03)	0.857	0.551
FAM3B.5618.50.3	FAM3B	12	0.98(0.95,1.02)	0.29	0.97(0.94,1.01)	0.147	0.96(0.91,1.01)	0.103	0.221
POSTN.6645.53.3	POSTN	16	1.02(0.98,1.06)	0.291	1.03(0.98,1.08)	0.214	1.01(0.92,1.1)	0.878	0.771
TNMD.6578.29.3	TNMD	16	1.02(0.98,1.07)	0.291	1.03(0.98,1.09)	0.249	1.09(0.98,1.2)	0.109	0.203
GLTP.12513.8.3	GLTP	27	1.01(0.99,1.04)	0.291	1.03(0.99,1.07)	0.184	1.05(0.98,1.12)	0.171	0.308
MCF2L.13934.3.3	MCF2L	20	0.98(0.95,1.01)	0.291	0.98(0.94,1.02)	0.349	0.94(0.87,1.01)	0.098	0.183
PTPN9.12633.3.3	PTPN9	16	0.98(0.96,1.01)	0.291	0.98(0.94,1.02)	0.398	0.97(0.91,1.04)	0.422	0.704
YBX2.6372.7.3	YBX2	13	0.98(0.96,1.01)	0.292	0.98(0.95,1.01)	0.249	0.96(0.91,1.02)	0.201	0.395
C22orf15.7073.69.4	C22orf15	22	1.02(0.98,1.06)	0.292	1.01(0.96,1.05)	0.76	1.03(0.91,1.16)	0.651	0.886
GNGT2.10917.40.3	GNGT2	17	1.02(0.98,1.06)	0.292	1.05(0.99,1.1)	0.062	1.04(0.95,1.14)	0.404	0.649
IER3.9786.310.3	IER3	19	1.02(0.98,1.05)	0.292	1.03(0.99,1.08)	0.154	1.05(0.97,1.14)	0.193	0.342
SAT1.9859.180.3	SAT1	24	1.02(0.99,1.05)	0.292	1.02(0.98,1.07)	0.235	1.04(0.96,1.12)	0.363	0.583
LY6G6D.6469.62.3	LY6G6D	24	1.02(0.99,1.04)	0.294	1.02(0.98,1.06)	0.372	0.95(0.87,1.03)	0.206	0.086
C12orf49.9387.13.3	C12orf49	15	1.02(0.98,1.06)	0.294	1.02(0.97,1.07)	0.486	0.97(0.87,1.07)	0.496	0.256
PTH2.7257.18.3	PTH2	22	1.02(0.98,1.06)	0.294	1.02(0.97,1.07)	0.461	0.99(0.92,1.08)	0.93	0.488
CTSZ.4971.1.1	CTSZ	19	0.98(0.96,1.01)	0.294	1.01(0.97,1.04)	0.826	0.98(0.92,1.05)	0.542	0.868
OSMR.10892.8.3	OSMR	23	0.98(0.96,1.01)	0.295	0.98(0.94,1.02)	0.421	0.98(0.91,1.05)	0.585	0.895
ERP44.6064.4.3	ERP44	19	0.98(0.94,1.02)	0.296	0.96(0.92,1.01)	0.129	0.91(0.83,0.99)	0.044	0.086
TINAGL1.11192.168.3	TINAGL1	22	1.02(0.99,1.05)	0.296	1.03(0.99,1.08)	0.142	1.03(0.96,1.11)	0.359	0.614
FLRT1.13739.3.3	FLRT1	19	0.98(0.95,1.02)	0.296	0.99(0.94,1.04)	0.578	0.97(0.9,1.04)	0.375	0.649
CLEC7A.3603.60.5	CLEC7A	20	0.98(0.94,1.02)	0.296	0.97(0.93,1.02)	0.264	0.93(0.84,1.03)	0.146	0.257
ST3GAL2.6281.51.3	ST3GAL2	20	0.98(0.95,1.02)	0.297	0.99(0.94,1.03)	0.593	1.01(0.92,1.09)	0.944	0.552
LAMA1.LAMB1.LAMC1.2728.62.2	LAMA1.LAMB1.LAMC1	13	1.02(0.99,1.05)	0.298	0.99(0.96,1.04)	0.868	1.01(0.94,1.08)	0.775	0.829
MUTYH.10030.8.3	MUTYH	20	1.02(0.98,1.05)	0.298	0.99(0.95,1.04)	0.731	1.03(0.95,1.11)	0.513	0.827
PDZD11.6219.14.3	PDZD11	13	0.98(0.94,1.02)	0.298	0.99(0.94,1.04)	0.781	0.94(0.82,1.07)	0.352	0.504
CNOT1.13482.14.3	CNOT1	22	1.02(0.98,1.06)	0.298	0.99(0.95,1.04)	0.801	1.02(0.92,1.12)	0.755	0.943
ITM2C.9523.34.3	ITM2C	24	1.01(0.99,1.04)	0.299	1.02(0.98,1.06)	0.43	0.99(0.94,1.06)	0.943	0.559
CCL27.2192.63.10	CCL27	17	1.02(0.98,1.06)	0.299	1.01(0.96,1.06)	0.8	1.02(0.92,1.13)	0.759	0.923
NCR1.5104.57.3	NCR1	14	1.03(0.98,1.08)	0.299	1.03(0.98,1.09)	0.238	1.09(0.96,1.23)	0.183	0.315
ILF3.12759.47.3	ILF3	14	1.02(0.98,1.06)	0.299	1.02(0.97,1.08)	0.456	1.06(0.96,1.17)	0.273	0.459
SEMA7A.7019.13.3	SEMA7A	23	0.98(0.96,1.01)	0.299	0.98(0.94,1.02)	0.265	1.01(0.93,1.08)	0.959	0.626
FRK.10034.16.3	FRK	13	0.98(0.95,1.02)	0.3	0.98(0.93,1.03)	0.385	0.97(0.87,1.08)	0.605	0.856
RFFL.14186.13.3	RFFL	13	1.03(0.98,1.08)	0.301	1.06(1.01,1.13)	0.044	1.14(1.03,1.26)	0.015	0.032
TNFSF15.14057.68.3	TNFSF15	26	0.98(0.95,1.02)	0.301	0.98(0.94,1.02)	0.377	1.01(0.93,1.08)	0.887	0.499
TNFRSF13B.2704.74.1	TNFRSF13B	15	0.98(0.95,1.02)	0.301	1.01(0.95,1.05)	0.946	1.03(0.94,1.13)	0.501	0.242
APOA5.12908.15.3	APOA5	23	1.02(0.99,1.05)	0.301	1.01(0.97,1.05)	0.658	1.01(0.94,1.09)	0.741	0.926
LYZ.4920.10.1	LYZ	18	0.99(0.96,1.01)	0.301	0.99(0.96,1.02)	0.6	1.02(0.97,1.06)	0.513	0.164
RNASEH1.8470.213.3	RNASEH1	24	0.98(0.96,1.01)	0.302	0.98(0.94,1.02)	0.235	1.01(0.94,1.07)	0.939	0.578
BIRC5.3472.40.2	BIRC5	19	1.02(0.98,1.05)	0.302	1.01(0.97,1.06)	0.622	1.02(0.94,1.1)	0.628	0.948
MEF2C.8933.84.3	MEF2C	19	1.02(0.98,1.06)	0.302	1.04(0.99,1.08)	0.13	1.05(0.96,1.16)	0.261	0.431
PNKP.13657.2.3	PNKP	11	0.98(0.95,1.02)	0.302	0.97(0.92,1.02)	0.214	1.03(0.95,1.13)	0.478	0.208
IFI16.13940.19.3	IFI16	19	0.99(0.96,1.01)	0.303	0.98(0.93,1.02)	0.253	1.01(0.94,1.09)	0.741	0.443
ACLY.12700.9.3	ACLY	16	1.02(0.98,1.07)	0.303	1.03(0.98,1.09)	0.266	1.02(0.91,1.13)	0.762	0.905
F3.4931.59.1	F3	21	0.98(0.95,1.02)	0.303	0.97(0.93,1.02)	0.205	1.01(0.94,1.1)	0.718	0.384
FGF23.3807.1.2	FGF23	17	1.02(0.98,1.06)	0.303	1.04(0.99,1.09)	0.17	0.99(0.88,1.1)	0.804	0.49
TXNDC12.4815.25.3	TXNDC12	21	0.99(0.98,1.01)	0.303	0.99(0.97,1.01)	0.448	0.99(0.98,1.02)	0.799	0.471
EVI2B.13028.2.3	EVI2B	22	1.02(0.98,1.05)	0.304	1.01(0.96,1.05)	0.722	0.99(0.91,1.07)	0.83	0.485
MRPL33.13453.2.3	MRPL33	18	0.99(0.97,1.01)	0.304	0.99(0.97,1.03)	0.96	1.01(0.98,1.04)	0.575	0.085
ARSK.8269.327.3	ARSK	21	0.98(0.94,1.02)	0.304	0.99(0.96,1.04)	0.936	1.02(0.93,1.12)	0.613	0.32
HCK.3374.49.2	HCK	11	1.03(0.98,1.08)	0.304	1.04(0.97,1.11)	0.241	0.96(0.82,1.13)	0.635	0.383
CHCHD10.11270.17.3	CHCHD10	19	1.01(0.99,1.04)	0.304	0.99(0.97,1.02)	0.61	0.98(0.94,1.02)	0.237	0.017
PCDH15.14228.1.3	PCDH15	22	0.98(0.94,1.02)	0.305	0.98(0.94,1.03)	0.507	0.93(0.83,1.05)	0.228	0.365
XG.8044.90.3	XG	26	0.99(0.96,1.01)	0.305	0.99(0.96,1.04)	0.887	1.01(0.94,1.08)	0.847	0.521
CDKN3.14178.18.3	CDKN3	14	1.02(0.98,1.06)	0.307	1.01(0.96,1.07)	0.609	0.95(0.87,1.04)	0.29	0.112
LPO.4801.13.3	LPO	14	1.02(0.98,1.07)	0.307	1.05(0.99,1.11)	0.077	1.05(0.94,1.17)	0.403	0.646
PCDHB4.10522.167.3	PCDHB4	19	1.01(0.99,1.04)	0.307	1.01(0.97,1.05)	0.656	1.07(0.99,1.15)	0.058	0.103
LINGO1.6620.82.3	LINGO1	21	0.98(0.95,1.02)	0.307	0.97(0.93,1.02)	0.26	1.08(0.99,1.16)	0.058	0.00945782
PYDC1.12835.101.3	PYDC1	16	1.02(0.98,1.06)	0.307	1.02(0.97,1.07)	0.474	1.09(0.98,1.2)	0.104	0.179
BARD1.13977.28.3	BARD1	16	1.02(0.98,1.07)	0.307	0.99(0.94,1.05)	0.724	1.07(0.96,1.2)	0.221	0.366
LGALS7.9196.8.3	LGALS7	12	1.02(0.98,1.07)	0.308	1.04(0.98,1.09)	0.212	0.96(0.85,1.08)	0.492	0.25
CNTNAP2.6965.19.3	CNTNAP2	20	0.98(0.94,1.02)	0.308	0.97(0.93,1.02)	0.252	0.98(0.89,1.08)	0.697	0.999
TSR3.7018.10.3	TSR3	18	0.98(0.95,1.02)	0.308	0.96(0.92,1.01)	0.118	0.98(0.9,1.08)	0.707	0.987
CX3CL1.2827.23.2	CX3CL1	20	1.02(0.98,1.05)	0.308	1.01(0.97,1.06)	0.559	1.01(0.94,1.09)	0.802	0.83
SSMEM1.8298.8.3	SSMEM1	18	0.98(0.95,1.02)	0.308	0.98(0.93,1.02)	0.294	0.94(0.87,1.02)	0.126	0.227
HOGA1.10024.44.3	HOGA1	10	1.02(0.98,1.07)	0.309	0.99(0.94,1.06)	0.979	0.96(0.89,1.04)	0.325	0.064
ZAP70.4475.60.3	ZAP70	20	1.02(0.98,1.05)	0.309	1.02(0.98,1.07)	0.338	1.02(0.94,1.11)	0.643	0.96
CLEC6A.6911.103.3	CLEC6A	11	1.03(0.97,1.09)	0.31	1.01(0.94,1.07)	0.933	1.01(0.86,1.19)	0.859	0.835
RACGAP1.13587.10.3	RACGAP1	15	0.98(0.95,1.02)	0.31	0.98(0.94,1.03)	0.413	0.92(0.84,1.01)	0.095	0.161
APOL1.9506.10.3	APOL1	23	0.99(0.98,1.01)	0.31	0.99(0.97,1.01)	0.552	0.99(0.97,1.01)	0.298	0.637
COX5B.7887.57.3	COX5B	19	1.02(0.98,1.05)	0.31	1.01(0.96,1.05)	0.883	0.97(0.88,1.08)	0.581	0.359
GNMT.14006.36.3	GNMT	15	0.98(0.93,1.02)	0.31	0.95(0.89,1.01)	0.055	0.97(0.87,1.08)	0.56	0.859
RETN.3046.31.1	RETN	19	0.99(0.96,1.01)	0.311	0.97(0.93,1.01)	0.154	0.93(0.88,0.99)	0.016	0.029
ADAMTS4.2809.25.2	ADAMTS4	11	1.03(0.98,1.08)	0.311	1.04(0.98,1.1)	0.25	1.11(0.97,1.27)	0.122	0.215
C10orf54.14123.34.3	C10orf54	21	1.02(0.99,1.05)	0.312	1.02(0.98,1.06)	0.382	0.98(0.91,1.06)	0.586	0.315
MCL1.10358.33.3	MCL1	16	0.98(0.95,1.02)	0.312	0.98(0.93,1.03)	0.403	0.96(0.87,1.07)	0.485	0.726
MSMB.10620.21.3	MSMB	25	0.99(0.97,1.01)	0.312	0.99(0.97,1.01)	0.293	0.99(0.96,1.02)	0.473	0.923
SIAE.9263.57.3	SIAE	25	1.01(0.99,1.04)	0.312	1.03(0.99,1.07)	0.132	1.1(1.02,1.18)	0.011	0.019
IGSF8.6984.6.3	IGSF8	13	1.02(0.98,1.07)	0.314	1.04(0.99,1.11)	0.127	1.01(0.9,1.14)	0.811	0.873
RARRES1.8398.277.3	RARRES1	14	1.01(0.99,1.02)	0.314	1.01(0.99,1.02)	0.52	1.01(0.98,1.02)	0.937	0.276
HIST3H2A.14144.3.3	HIST3H2A	18	0.98(0.95,1.02)	0.315	0.95(0.9,0.99)	0.045	1.04(0.95,1.14)	0.402	0.173
DEFB119.13455.10.3	DEFB119	28	0.99(0.96,1.01)	0.315	0.99(0.96,1.03)	0.866	1.01(0.95,1.06)	0.882	0.461
IMPDH2.5250.53.3	IMPDH2	22	0.98(0.95,1.02)	0.315	0.98(0.94,1.02)	0.368	1.01(0.93,1.09)	0.811	0.457
CAPSL.13688.2.3	CAPSL	25	1.02(0.98,1.06)	0.315	1.01(0.97,1.06)	0.629	1.06(0.98,1.16)	0.162	0.285
FGF8.4394.71.2	FGF8	24	0.98(0.96,1.01)	0.316	0.97(0.93,1.02)	0.207	0.95(0.89,1.02)	0.131	0.236
RPL30.12478.15.3	RPL30	14	0.99(0.96,1.01)	0.316	0.99(0.95,1.02)	0.409	0.97(0.93,1.02)	0.289	0.537
EPHA2.4834.61.2	EPHA2	15	1.02(0.98,1.07)	0.316	1.02(0.96,1.08)	0.553	1.05(0.96,1.16)	0.29	0.506
IMPAD1.9231.23.3	IMPAD1	17	1.01(0.99,1.04)	0.317	1.01(0.96,1.04)	0.937	0.99(0.95,1.04)	0.716	0.23
ASAH2.3212.30.3	ASAH2	24	0.99(0.96,1.01)	0.317	0.99(0.96,1.03)	0.867	0.99(0.94,1.03)	0.569	0.949
CHI3L2.9383.24.3	CHI3L2	15	1.02(0.98,1.06)	0.317	1.01(0.96,1.06)	0.666	1.03(0.92,1.15)	0.589	0.825
BLVRA.11382.5.3	BLVRA	19	0.98(0.95,1.02)	0.318	0.98(0.94,1.03)	0.373	0.97(0.89,1.05)	0.451	0.728
ZNRF3.14122.132.3	ZNRF3	20	1.02(0.98,1.06)	0.319	1.01(0.96,1.05)	0.873	1.06(0.97,1.17)	0.197	0.331
FAM107B.4774.62.3	FAM107B	14	1.03(0.97,1.08)	0.319	1.01(0.95,1.06)	0.915	0.95(0.81,1.12)	0.525	0.314
TTC9B.9386.42.3	TTC9B	16	1.02(0.98,1.06)	0.319	1.04(0.99,1.1)	0.105	1.01(0.91,1.12)	0.843	0.846
ARMC5.8785.1.3	ARMC5	15	1.02(0.98,1.07)	0.319	1.02(0.96,1.07)	0.528	0.96(0.85,1.09)	0.561	0.323
MATK.3823.9.1	MATK	11	1.03(0.98,1.08)	0.319	1.03(0.97,1.1)	0.3	0.93(0.8,1.07)	0.312	0.148
YWHAE.14157.21.3	YWHAE	10	0.98(0.93,1.02)	0.32	0.98(0.92,1.04)	0.466	0.94(0.79,1.13)	0.519	0.684
FUT3.4548.4.2	FUT3	25	0.99(0.97,1.01)	0.32	0.99(0.97,1.01)	0.367	0.99(0.97,1.02)	0.79	0.579
HERC4.7860.9.3	HERC4	20	1.02(0.98,1.05)	0.32	1.02(0.98,1.06)	0.403	1.06(0.99,1.14)	0.11	0.198
DYNLT3.12867.40.3	DYNLT3	17	0.98(0.94,1.02)	0.321	0.98(0.93,1.03)	0.354	1.05(0.95,1.16)	0.369	0.144
PTPRH.11222.62.3	PTPRH	19	0.98(0.96,1.01)	0.321	0.99(0.95,1.04)	0.742	0.95(0.88,1.02)	0.148	0.255
DLK1.8380.244.4	DLK1	15	0.98(0.95,1.02)	0.323	0.99(0.95,1.04)	0.825	1.03(0.9,1.18)	0.616	0.433
DBNL.4978.54.2	DBNL	23	0.99(0.96,1.01)	0.323	0.98(0.94,1.02)	0.263	0.92(0.86,0.99)	0.025	0.044
CLN5.8874.53.3	CLN5	27	0.99(0.96,1.01)	0.324	0.98(0.94,1.01)	0.228	1.03(0.96,1.1)	0.363	0.152
TLR1.11149.3.3	TLR1	19	0.98(0.94,1.02)	0.324	0.99(0.94,1.04)	0.651	0.98(0.89,1.08)	0.736	0.938
CEACAM1.8031.11.3	CEACAM1	18	0.98(0.95,1.02)	0.324	0.96(0.92,1.01)	0.106	0.98(0.91,1.06)	0.654	0.998
HK2.13130.150.3	HK2	14	0.99(0.96,1.01)	0.324	0.99(0.96,1.02)	0.48	0.98(0.94,1.02)	0.408	0.772
LRRTM2.6904.14.3	LRRTM2	20	1.02(0.98,1.05)	0.325	1.02(0.98,1.06)	0.37	0.99(0.92,1.06)	0.706	0.371
NMES1.6406.3.3	NMES1	16	1.01(0.99,1.04)	0.325	1.01(0.96,1.04)	0.908	0.99(0.93,1.06)	0.831	0.495
RS1.6497.10.3	RS1	25	1.01(0.99,1.04)	0.326	1.01(0.97,1.05)	0.603	1.05(0.97,1.12)	0.212	0.353
NoneX.13231.90.3	NoneX	19	1.02(0.98,1.05)	0.326	1.03(0.98,1.07)	0.287	0.98(0.9,1.07)	0.62	0.331
DHFR.9823.2.3	DHFR	11	1.01(0.99,1.04)	0.327	1.01(0.98,1.03)	0.636	0.99(0.95,1.03)	0.616	0.128
BMP6.3736.60.3	BMP6	20	1.02(0.98,1.05)	0.327	1.02(0.98,1.07)	0.327	1.06(0.97,1.15)	0.216	0.352
GGA1.13594.158.3	GGA1	18	0.98(0.95,1.02)	0.327	0.99(0.95,1.03)	0.512	0.99(0.93,1.06)	0.809	0.794
IL5RA.4491.4.2	IL5RA	19	1.01(0.99,1.04)	0.328	1.02(0.98,1.06)	0.45	1.01(0.96,1.07)	0.661	0.984
MMEL1.3627.71.4	MMEL1	25	1.01(0.99,1.05)	0.328	1.01(0.97,1.06)	0.504	1.09(1.01,1.18)	0.025	0.044
FTH1.FTL.3031.66.1	FTH1.FTL	18	1.01(0.99,1.04)	0.328	1.02(0.99,1.06)	0.173	1.04(0.99,1.09)	0.146	0.264
SETD2.12647.52.3	SETD2	25	0.99(0.96,1.01)	0.328	1.01(0.97,1.05)	0.757	0.99(0.93,1.06)	0.757	0.896
ESAM.7841.84.3	ESAM	23	1.01(0.99,1.04)	0.328	1.01(0.97,1.05)	0.601	1.01(0.93,1.09)	0.872	0.855
UBB.6651.74.3	UBB	18	0.99(0.96,1.01)	0.328	0.98(0.95,1.02)	0.404	0.98(0.92,1.03)	0.411	0.682
POLH.10022.207.3	POLH	18	1.02(0.98,1.07)	0.33	1.01(0.95,1.06)	0.857	0.98(0.88,1.09)	0.688	0.392
GDF9.3067.67.1	GDF9	19	1.02(0.98,1.06)	0.33	1.02(0.97,1.07)	0.417	1.12(1.01,1.25)	0.045	0.078
AKR1A1.4192.10.2	AKR1A1	21	1.01(0.99,1.03)	0.33	1.01(0.99,1.03)	0.403	1.01(0.98,1.04)	0.475	0.944
SNAP29.12357.41.3	SNAP29	17	1.02(0.98,1.06)	0.33	1.02(0.97,1.07)	0.453	1.01(0.92,1.09)	0.979	0.652
DCP1A.14008.22.3	DCP1A	16	1.02(0.98,1.05)	0.331	1.01(0.97,1.06)	0.575	1.07(0.94,1.23)	0.287	0.403
SRSF6.11573.3.3	SRSF6	14	0.98(0.93,1.02)	0.331	0.99(0.94,1.05)	0.883	0.99(0.89,1.1)	0.844	0.776
CA9.3798.71.1	CA9	14	1.02(0.98,1.06)	0.332	1.02(0.96,1.07)	0.573	1.01(0.92,1.11)	0.848	0.83
ARHGEF2.12848.9.3	ARHGEF2	14	1.03(0.97,1.09)	0.332	1.03(0.97,1.09)	0.314	0.87(0.76,1.01)	0.072	0.022
STAU2.12970.35.3	STAU2	23	0.99(0.96,1.02)	0.332	0.99(0.95,1.03)	0.568	1.02(0.97,1.09)	0.415	0.126
CCL1.13687.5.3	CCL1	24	0.98(0.95,1.02)	0.332	1.01(0.97,1.05)	0.649	0.96(0.89,1.04)	0.365	0.572
SCP2D1.14175.78.3	SCP2D1	16	1.01(0.99,1.03)	0.333	1.01(0.99,1.03)	0.307	1.01(0.98,1.03)	0.611	0.824
SYTL1.12892.10.3	SYTL1	16	1.02(0.98,1.05)	0.333	1.02(0.97,1.07)	0.425	1.04(0.97,1.13)	0.277	0.472
TFF3.8323.163.3	TFF3	21	0.99(0.96,1.02)	0.333	0.99(0.95,1.04)	0.822	1.01(0.94,1.08)	0.831	0.494
SERPINI2.7117.21.3	SERPINI2	13	1.02(0.98,1.07)	0.333	1.01(0.95,1.06)	0.815	0.97(0.86,1.1)	0.653	0.373
NR3C2.12931.16.3	NR3C2	19	0.99(0.96,1.01)	0.334	0.98(0.94,1.03)	0.482	0.98(0.92,1.04)	0.546	0.867
STIM1.9271.101.3	STIM1	16	1.02(0.98,1.05)	0.334	1.02(0.97,1.07)	0.491	0.99(0.92,1.06)	0.796	0.408
AXIN2.8429.16.3	AXIN2	14	0.98(0.95,1.02)	0.334	0.97(0.92,1.02)	0.259	1.04(0.93,1.16)	0.526	0.324
SF3B4.13449.25.3	SF3B4	11	0.98(0.94,1.02)	0.335	0.98(0.92,1.04)	0.514	0.96(0.87,1.06)	0.395	0.635
MAD1L1.13618.15.3	MAD1L1	20	1.02(0.98,1.05)	0.335	1.01(0.96,1.05)	0.76	1.01(0.93,1.09)	0.848	0.831
ROBO3.5117.14.3	ROBO3	20	1.02(0.98,1.05)	0.336	1.01(0.96,1.05)	0.824	1.03(0.96,1.1)	0.444	0.724
CPB1.6356.3.3	CPB1	15	0.98(0.94,1.02)	0.336	0.98(0.93,1.03)	0.346	1.11(1.01,1.22)	0.024	0.00350533
FGF19.2762.30.2	FGF19	19	0.98(0.95,1.02)	0.336	1.01(0.96,1.05)	0.734	0.99(0.9,1.11)	0.995	0.742
PDLIM4.12387.7.3	PDLIM4	12	0.97(0.92,1.03)	0.336	0.99(0.93,1.05)	0.713	1.01(0.88,1.15)	0.913	0.574
PTPRS.6049.64.3	PTPRS	22	1.02(0.98,1.05)	0.336	1.01(0.96,1.05)	0.799	0.96(0.89,1.04)	0.357	0.153
ITGAL.11617.1.3	ITGAL	33	0.99(0.96,1.01)	0.337	0.98(0.95,1.02)	0.377	0.97(0.91,1.03)	0.279	0.458
HMGB1.2524.56.3	HMGB1	26	0.99(0.97,1.01)	0.337	0.99(0.96,1.02)	0.465	0.99(0.96,1.03)	0.754	0.747
ARRB1.12643.4.3	ARRB1	18	0.98(0.95,1.02)	0.338	0.98(0.94,1.02)	0.352	1.01(0.93,1.09)	0.91	0.568
MYO6.9894.13.3	MYO6	19	1.02(0.98,1.06)	0.338	1.01(0.97,1.06)	0.628	1.07(0.98,1.16)	0.128	0.225
NUDT8.7872.5.3	NUDT8	20	1.02(0.98,1.05)	0.338	1.03(0.99,1.08)	0.171	1.04(0.96,1.14)	0.332	0.52
MAGEA3.12576.21.3	MAGEA3	15	1.02(0.98,1.05)	0.338	1.01(0.96,1.05)	0.81	0.99(0.92,1.08)	0.946	0.618
IFNG.2989.17.2	IFNG	20	0.98(0.94,1.02)	0.339	0.97(0.93,1.02)	0.276	1.05(0.94,1.16)	0.39	0.184
CHST9.11646.4.3	CHST9	26	0.99(0.96,1.01)	0.339	0.99(0.96,1.03)	0.864	0.95(0.88,1.02)	0.133	0.22
EIF3J.13497.34.3	EIF3J	20	1.01(0.98,1.05)	0.34	1.01(0.96,1.05)	0.811	0.96(0.9,1.02)	0.215	0.055
PDCD1LG2.3004.67.2	PDCD1LG2	24	1.01(0.98,1.05)	0.34	1.04(1.01,1.07)	0.048	1.1(1.03,1.17)	0.00306721	0.0057453
CCL17.3519.3.2	CCL17	22	0.99(0.96,1.01)	0.341	0.98(0.94,1.02)	0.27	0.98(0.93,1.04)	0.491	0.78
ZNF75D.11596.47.3	ZNF75D	18	1.02(0.98,1.06)	0.341	1.03(0.98,1.08)	0.261	0.94(0.86,1.03)	0.198	0.062
FGF9.2764.20.2	FGF9	25	0.99(0.96,1.01)	0.342	0.99(0.96,1.03)	0.787	0.99(0.91,1.07)	0.789	0.947
HS3ST4.8998.15.3	HS3ST4	14	1.02(0.98,1.06)	0.342	1.01(0.96,1.07)	0.602	0.97(0.9,1.06)	0.507	0.201
FASLG.3052.8.2	FASLG	12	0.97(0.93,1.03)	0.342	0.98(0.92,1.04)	0.455	0.91(0.78,1.05)	0.186	0.294
BET1L.10959.125.3	BET1L	21	1.02(0.98,1.05)	0.343	1.02(0.98,1.07)	0.327	0.99(0.92,1.07)	0.922	0.55
AGER.4125.52.2	AGER	26	1.01(0.99,1.04)	0.343	1.01(0.97,1.04)	0.943	0.98(0.92,1.04)	0.483	0.233
UNC13A.14052.26.3	UNC13A	20	0.98(0.95,1.02)	0.343	1.01(0.96,1.05)	0.994	0.98(0.9,1.06)	0.569	0.855
PLXNB2.9216.100.3	PLXNB2	20	1.01(0.99,1.04)	0.343	1.02(0.99,1.05)	0.296	1.01(0.97,1.06)	0.52	0.873
LILRA5.7787.25.3	LILRA5	15	0.99(0.97,1.01)	0.343	0.99(0.96,1.02)	0.369	0.99(0.95,1.03)	0.696	0.846
PRL.2585.2.5	PRL	28	1.01(0.99,1.04)	0.344	1.02(0.98,1.06)	0.259	1.07(0.99,1.15)	0.091	0.147
DERL1.13393.46.3	DERL1	14	0.98(0.94,1.02)	0.344	0.98(0.92,1.03)	0.391	1.05(0.95,1.16)	0.369	0.172
ABHD12.7825.7.3	ABHD12	19	1.02(0.98,1.05)	0.344	1.01(0.96,1.06)	0.755	0.98(0.91,1.07)	0.715	0.397
NLRP10.12821.6.3	NLRP10	24	1.02(0.98,1.05)	0.345	0.99(0.95,1.04)	0.867	0.99(0.91,1.09)	0.953	0.65
CD70.5807.77.3	CD70	18	0.98(0.95,1.02)	0.345	0.99(0.94,1.03)	0.527	1.07(0.97,1.19)	0.182	0.083
GPX7.8345.27.3	GPX7	17	0.99(0.96,1.02)	0.345	0.98(0.95,1.02)	0.301	0.95(0.9,1.01)	0.092	0.168
CD22.2891.1.3	CD22	17	1.02(0.98,1.05)	0.345	1.01(0.96,1.06)	0.713	1.01(0.92,1.1)	0.927	0.75
SPINK5.8028.22.3	SPINK5	23	0.98(0.95,1.02)	0.345	0.99(0.94,1.03)	0.567	0.99(0.9,1.08)	0.757	0.958
ST3GAL1.5657.28.3	ST3GAL1	17	0.98(0.95,1.02)	0.345	0.99(0.94,1.04)	0.659	1.01(0.9,1.13)	0.847	0.612
ZP4.7766.25.3	ZP4	23	0.99(0.96,1.02)	0.346	0.98(0.94,1.02)	0.36	0.97(0.9,1.05)	0.49	0.717
ANXA1.4960.72.1	ANXA1	21	0.99(0.97,1.01)	0.346	0.99(0.96,1.02)	0.506	0.98(0.94,1.02)	0.246	0.455
CCL20.2468.62.3	CCL20	15	0.98(0.95,1.02)	0.346	0.98(0.93,1.03)	0.39	0.93(0.85,1.02)	0.117	0.194
B4GALT5.10425.3.3	B4GALT5	31	1.01(0.99,1.04)	0.346	1.01(0.97,1.05)	0.643	1.01(0.95,1.08)	0.696	0.985
DPP10.7890.68.3	DPP10	16	0.98(0.94,1.02)	0.346	0.99(0.95,1.05)	0.912	1.06(0.94,1.18)	0.346	0.157
AKT1.AKT2.AKT3.3392.68.2	AKT1.AKT2.AKT3	15	0.98(0.95,1.02)	0.346	0.99(0.95,1.03)	0.574	0.98(0.91,1.05)	0.491	0.78
RBM3.12747.89.3	RBM3	25	0.99(0.97,1.01)	0.346	0.99(0.97,1.02)	0.589	0.99(0.96,1.03)	0.91	0.58
COX6C.8903.1.3	COX6C	18	0.98(0.95,1.02)	0.346	0.97(0.92,1.02)	0.2	0.91(0.82,1.01)	0.077	0.129
DTX1.11430.49.3	DTX1	20	1.02(0.98,1.05)	0.347	1.01(0.97,1.06)	0.512	1.01(0.91,1.13)	0.831	0.937
C2orf40.6362.6.3	C2orf40	28	0.99(0.96,1.01)	0.347	0.99(0.95,1.02)	0.524	0.99(0.93,1.07)	0.985	0.723
SUSD1.9582.93.3	SUSD1	23	0.99(0.96,1.02)	0.347	0.97(0.93,1.01)	0.158	0.99(0.91,1.09)	0.985	0.752
EPHB2.8348.4.3	EPHB2	26	0.99(0.96,1.01)	0.347	1.01(0.97,1.05)	0.662	0.98(0.92,1.05)	0.577	0.882
TNFRSF10D.14121.24.3	TNFRSF10D	18	1.02(0.98,1.05)	0.348	1.01(0.97,1.06)	0.543	0.99(0.9,1.08)	0.819	0.54
B3GNT8.9297.12.3	B3GNT8	12	0.99(0.96,1.02)	0.348	0.97(0.95,1.01)	0.072	0.95(0.91,1.01)	0.075	0.138
LEP.8484.24.3	LEP	17	1.02(0.98,1.05)	0.349	1.02(0.97,1.07)	0.403	0.95(0.87,1.04)	0.271	0.107
NLGN1.8052.115.3	NLGN1	11	1.02(0.98,1.07)	0.349	1.03(0.97,1.09)	0.372	0.98(0.89,1.08)	0.667	0.335
AIF1.2849.49.1	AIF1	15	0.99(0.97,1.01)	0.35	0.99(0.96,1.02)	0.448	0.99(0.96,1.04)	0.862	0.599
KRT18.5354.11.3	KRT18	19	0.98(0.95,1.02)	0.35	0.99(0.94,1.03)	0.528	1.02(0.94,1.11)	0.618	0.332
PNLIPRP1.6627.25.3	PNLIPRP1	22	1.02(0.98,1.05)	0.35	1.01(0.97,1.06)	0.609	1.01(0.92,1.1)	0.932	0.79
CLN5.9795.9.3	CLN5	14	0.98(0.95,1.02)	0.35	0.98(0.93,1.03)	0.343	0.99(0.89,1.1)	0.831	0.908
POGLUT1.6467.65.3	POGLUT1	17	1.02(0.98,1.05)	0.351	1.02(0.97,1.07)	0.496	0.97(0.91,1.05)	0.454	0.176
TMPRSS11A.7231.37.3	TMPRSS11A	16	1.02(0.98,1.06)	0.351	1.02(0.97,1.08)	0.36	1.04(0.93,1.16)	0.475	0.698
EVA1C.8877.22.3	EVA1C	16	1.02(0.98,1.05)	0.351	1.01(0.96,1.06)	0.752	0.99(0.89,1.11)	0.89	0.645
SPINT3.7926.13.3	SPINT3	18	0.99(0.97,1.01)	0.351	0.99(0.96,1.02)	0.485	0.98(0.94,1.02)	0.243	0.435
POMC.9204.33.3	POMC	17	0.98(0.95,1.02)	0.351	0.97(0.93,1.02)	0.193	1.01(0.94,1.09)	0.736	0.393
CD200R1.5103.30.3	CD200R1	19	1.02(0.98,1.05)	0.351	1.02(0.98,1.07)	0.319	1.01(0.93,1.1)	0.826	0.899
CD1D.8749.194.3	CD1D	21	0.99(0.96,1.02)	0.351	0.98(0.94,1.02)	0.226	1.01(0.92,1.1)	0.891	0.623
CLEC4E.7077.9.4	CLEC4E	21	0.99(0.95,1.02)	0.352	0.98(0.93,1.02)	0.253	0.99(0.92,1.07)	0.844	0.831
TKT.4306.4.2	TKT	20	0.99(0.96,1.01)	0.352	0.99(0.96,1.03)	0.656	1.01(0.96,1.07)	0.67	0.307
PLA2G10.2949.6.2	PLA2G10	22	0.99(0.95,1.02)	0.352	0.98(0.94,1.03)	0.504	0.98(0.91,1.05)	0.563	0.866
STX18.9037.1.3	STX18	24	0.98(0.95,1.02)	0.352	0.98(0.94,1.02)	0.336	0.96(0.9,1.02)	0.21	0.367
GAN.10054.3.3	GAN	19	0.98(0.95,1.02)	0.353	0.98(0.93,1.02)	0.296	0.94(0.87,1.02)	0.127	0.218
POSTN.3457.57.1	POSTN	16	0.98(0.95,1.02)	0.353	0.98(0.94,1.03)	0.448	0.96(0.89,1.04)	0.321	0.517
CAST.3026.5.2	CAST	22	0.99(0.96,1.01)	0.353	0.98(0.94,1.02)	0.291	0.98(0.93,1.03)	0.472	0.765
SEC61B.7878.2.3	SEC61B	11	0.97(0.92,1.03)	0.353	0.97(0.91,1.04)	0.444	1.04(0.92,1.16)	0.552	0.242
IL22RA1.3620.67.2	IL22RA1	29	0.98(0.95,1.02)	0.354	0.98(0.94,1.02)	0.251	1.04(0.96,1.13)	0.346	0.158
MAPKAPK5.3821.28.1	MAPKAPK5	17	1.02(0.98,1.05)	0.354	1.03(0.98,1.08)	0.197	1.01(0.91,1.1)	0.971	0.737
MID2.14249.68.3	MID2	15	0.98(0.95,1.02)	0.354	0.98(0.93,1.03)	0.445	1.01(0.91,1.11)	0.987	0.688
LILRB1.5090.49.2	LILRB1	17	0.99(0.97,1.01)	0.354	0.99(0.97,1.01)	0.201	0.98(0.95,1.01)	0.149	0.25
GPC6.5350.14.2	GPC6	20	1.02(0.98,1.06)	0.354	1.02(0.98,1.07)	0.35	1.01(0.92,1.1)	0.866	0.815
FAP.5029.3.1	FAP	22	0.99(0.96,1.02)	0.354	0.98(0.94,1.02)	0.273	0.97(0.91,1.03)	0.342	0.55
VAV3.9830.109.3	VAV3	25	1.01(0.98,1.05)	0.354	1.01(0.96,1.04)	0.956	0.98(0.9,1.08)	0.744	0.493
CTNNA2.9872.23.3	CTNNA2	15	0.98(0.92,1.03)	0.355	1.01(0.95,1.07)	0.836	0.93(0.84,1.03)	0.188	0.326
CSNK2A1.3427.63.2	CSNK2A1	18	0.98(0.95,1.02)	0.355	0.98(0.94,1.03)	0.505	1.02(0.91,1.13)	0.738	0.505
SMAD2.10364.6.3	SMAD2	20	0.99(0.96,1.01)	0.356	0.98(0.94,1.02)	0.395	0.97(0.92,1.03)	0.275	0.46
NMRAL1.13988.67.3	NMRAL1	18	0.99(0.96,1.02)	0.356	0.97(0.93,1.01)	0.098	0.94(0.88,1.01)	0.07	0.118
MSRB3.7824.88.3	MSRB3	16	1.02(0.98,1.06)	0.356	1.02(0.97,1.07)	0.493	1.09(0.97,1.24)	0.156	0.236
EMILIN3.8964.14.3	EMILIN3	23	1.02(0.98,1.05)	0.356	1.02(0.97,1.06)	0.507	1.01(0.92,1.1)	0.898	0.798
ZNF264.9993.11.3	ZNF264	17	1.02(0.98,1.05)	0.356	1.02(0.97,1.07)	0.399	1.03(0.95,1.11)	0.505	0.774
MGAT1.10571.14.3	MGAT1	15	0.98(0.93,1.02)	0.356	0.95(0.9,1.01)	0.08	0.97(0.87,1.09)	0.648	0.919
LCT.9017.58.3	LCT	11	0.99(0.96,1.02)	0.356	0.99(0.96,1.02)	0.515	1.01(0.96,1.05)	0.923	0.356
MTFR1.9095.5.3	MTFR1	14	0.98(0.93,1.03)	0.357	0.99(0.94,1.05)	0.898	0.93(0.84,1.04)	0.216	0.351
CA10.3289.19.2	CA10	17	0.98(0.95,1.02)	0.357	0.99(0.95,1.04)	0.878	0.98(0.91,1.06)	0.605	0.901
RHPN2.11439.88.3	RHPN2	25	1.01(0.99,1.04)	0.357	1.01(0.97,1.05)	0.599	1.02(0.91,1.13)	0.751	0.938
COG8.9543.131.3	COG8	12	0.98(0.94,1.02)	0.358	0.96(0.91,1.01)	0.145	0.96(0.86,1.08)	0.5	0.721
PSG9.9335.28.3	PSG9	19	1.02(0.98,1.05)	0.358	0.99(0.95,1.04)	0.893	1.03(0.93,1.14)	0.622	0.839
ENPP7.4435.66.2	ENPP7	24	1.01(0.99,1.04)	0.359	1.01(0.97,1.05)	0.566	1.06(0.98,1.14)	0.123	0.197
KLRF1.7756.37.3	KLRF1	14	1.02(0.98,1.07)	0.359	0.99(0.95,1.05)	0.951	1.01(0.91,1.11)	0.915	0.733
ALPI.10463.23.3	ALPI	19	1.02(0.98,1.06)	0.36	0.99(0.95,1.05)	0.976	1.02(0.92,1.12)	0.745	0.97
MMP2.4160.49.1	MMP2	14	0.98(0.93,1.03)	0.36	0.97(0.92,1.02)	0.264	1.01(0.9,1.14)	0.814	0.506
PDE9A.5201.50.4	PDE9A	19	1.02(0.98,1.05)	0.361	1.03(0.98,1.07)	0.271	0.99(0.9,1.1)	0.953	0.717
MMP8.2954.56.2	MMP8	21	0.99(0.97,1.01)	0.361	0.99(0.97,1.01)	0.391	0.98(0.96,1.01)	0.206	0.379
HNRNPC.11429.80.3	HNRNPC	19	1.02(0.98,1.05)	0.363	1.01(0.96,1.05)	0.906	0.97(0.9,1.05)	0.494	0.233
PPIE.5238.26.3	PPIE	21	0.99(0.95,1.02)	0.364	0.98(0.94,1.03)	0.49	1.01(0.93,1.09)	0.877	0.565
CCL23.3028.36.2	CCL23	18	1.01(0.98,1.04)	0.365	1.03(0.99,1.06)	0.101	1.04(0.99,1.09)	0.137	0.241
CBFB.10048.7.3	CBFB	18	0.99(0.96,1.02)	0.365	0.98(0.94,1.02)	0.278	0.97(0.91,1.03)	0.332	0.532
CSMD1.9598.23.3	CSMD1	18	0.99(0.96,1.02)	0.366	1.01(0.97,1.06)	0.604	0.98(0.9,1.06)	0.613	0.86
ST8SIA6.6930.95.3	ST8SIA6	15	1.02(0.98,1.07)	0.366	1.05(0.99,1.11)	0.059	1.04(0.92,1.17)	0.541	0.764
BGN.3284.75.1	BGN	17	1.02(0.98,1.07)	0.366	1.03(0.98,1.09)	0.25	1.01(0.9,1.13)	0.893	0.791
IL22.2778.10.2	IL22	17	0.98(0.95,1.02)	0.366	0.99(0.95,1.04)	0.768	0.97(0.89,1.06)	0.55	0.778
CD86.5337.64.3	CD86	17	1.02(0.98,1.05)	0.366	1.01(0.97,1.06)	0.535	0.95(0.87,1.04)	0.259	0.105
A1CF.12423.38.3	A1CF	30	0.99(0.97,1.01)	0.366	0.99(0.96,1.03)	0.607	1.01(0.95,1.05)	0.99	0.643
ST6GALNAC5.7927.16.3	ST6GALNAC5	14	1.02(0.98,1.07)	0.366	1.02(0.97,1.07)	0.491	0.99(0.89,1.12)	0.98	0.692
JAM2.2997.8.1	JAM2	26	0.99(0.96,1.01)	0.367	0.99(0.96,1.03)	0.642	0.99(0.93,1.05)	0.719	0.985
KIR3DL2.5096.51.3	KIR3DL2	22	1.02(0.98,1.06)	0.368	1.03(0.98,1.08)	0.242	0.95(0.88,1.04)	0.299	0.114
COL26A1.9539.25.3	COL26A1	25	0.99(0.96,1.02)	0.369	0.99(0.95,1.03)	0.615	0.99(0.92,1.07)	0.846	0.874
PPARA.12954.71.3	PPARA	24	0.98(0.95,1.02)	0.37	0.99(0.94,1.03)	0.597	1.03(0.93,1.15)	0.517	0.297
CFHR5.7885.17.3	CFHR5	17	1.01(0.99,1.04)	0.37	0.99(0.96,1.04)	0.898	1.02(0.98,1.07)	0.286	0.519
S100A13.7223.60.3	S100A13	23	1.01(0.99,1.03)	0.37	1.01(0.99,1.03)	0.151	1.02(0.99,1.04)	0.1	0.153
CTSO.9264.11.3	CTSO	18	1.02(0.98,1.05)	0.37	1.03(0.99,1.08)	0.143	1.05(0.98,1.14)	0.169	0.276
SCARB2.5100.53.3	SCARB2	18	0.99(0.96,1.02)	0.371	0.98(0.94,1.03)	0.409	0.93(0.85,1.02)	0.105	0.163
RAD1.12670.15.3	RAD1	20	1.02(0.98,1.06)	0.372	1.02(0.97,1.06)	0.49	1.01(0.92,1.1)	0.891	0.795
C17orf89.9030.56.3	C17orf89	20	1.01(0.98,1.05)	0.373	1.02(0.98,1.07)	0.323	0.96(0.88,1.05)	0.377	0.189
B4GALT1.13381.49.3	B4GALT1	17	1.01(0.98,1.05)	0.373	0.98(0.94,1.02)	0.363	0.94(0.87,1.01)	0.095	0.026
GJA1.9937.7.3	GJA1	22	1.01(0.98,1.04)	0.374	1.01(0.96,1.04)	0.886	0.94(0.87,1.02)	0.152	0.067
PLXNA1.9005.16.3	PLXNA1	13	0.98(0.94,1.02)	0.374	0.98(0.93,1.03)	0.453	1.01(0.92,1.1)	0.854	0.518
SIRPA.5430.66.3	SIRPA	28	1.02(0.98,1.05)	0.374	0.99(0.95,1.03)	0.702	0.98(0.91,1.06)	0.594	0.295
BMP10.3587.53.2	BMP10	13	1.02(0.97,1.08)	0.375	1.03(0.97,1.1)	0.324	0.95(0.83,1.09)	0.457	0.231
NEGR1.7050.5.3	NEGR1	17	1.02(0.98,1.05)	0.375	1.02(0.97,1.07)	0.514	1.01(0.9,1.11)	0.963	0.78
CDK5.CDK5R1.3358.51.2	CDK5.CDK5R1	20	0.99(0.96,1.02)	0.375	0.99(0.96,1.03)	0.773	0.99(0.93,1.07)	0.921	0.78
GRP.8339.72.3	GRP	13	0.98(0.95,1.02)	0.375	0.99(0.94,1.04)	0.64	0.98(0.92,1.05)	0.569	0.888
HLA.DMA.10639.1.3	HLA.DMA	11	1.02(0.97,1.07)	0.376	1.04(0.97,1.1)	0.269	0.92(0.82,1.03)	0.14	0.045
PARP1.10534.40.3	PARP1	18	0.98(0.95,1.02)	0.376	0.98(0.93,1.02)	0.347	0.92(0.84,1.01)	0.097	0.157
SERF1A.7842.52.3	SERF1A	19	0.99(0.95,1.02)	0.376	0.98(0.94,1.02)	0.312	0.99(0.94,1.06)	0.932	0.67
KAT6A.2865.77.2	KAT6A	16	1.01(0.98,1.05)	0.377	1.01(0.96,1.05)	0.726	0.99(0.92,1.06)	0.784	0.444
KYNU.4559.64.2	KYNU	19	1.01(0.99,1.04)	0.377	1.03(0.99,1.07)	0.071	1.03(0.98,1.08)	0.258	0.432
DNAJC18.8033.1.3	DNAJC18	14	0.98(0.95,1.02)	0.377	1.01(0.96,1.06)	0.777	0.98(0.88,1.1)	0.759	0.989
SPG21.11122.97.3	SPG21	25	0.99(0.97,1.01)	0.378	0.98(0.95,1.01)	0.286	1.01(0.97,1.05)	0.799	0.33
IL18R1.3446.7.2	IL18R1	21	1.01(0.99,1.03)	0.378	1.01(0.99,1.03)	0.309	1.01(0.98,1.04)	0.458	0.844
MAMDC2.6119.14.3	MAMDC2	29	0.99(0.96,1.02)	0.378	0.99(0.95,1.02)	0.464	1.01(0.94,1.09)	0.727	0.467
CYB5A.11287.14.3	CYB5A	17	1.02(0.98,1.06)	0.379	1.01(0.95,1.06)	0.87	1.06(0.97,1.17)	0.207	0.334
NEURL4.13468.5.3	NEURL4	17	1.02(0.98,1.05)	0.379	1.02(0.98,1.07)	0.28	1.01(0.92,1.1)	0.931	0.784
ERAP2.8960.3.3	ERAP2	17	0.98(0.95,1.02)	0.379	0.97(0.92,1.01)	0.179	1.01(0.93,1.08)	0.944	0.567
PSMA6.3860.7.2	PSMA6	16	0.98(0.94,1.02)	0.379	1.02(0.97,1.07)	0.511	1.03(0.93,1.14)	0.6	0.321
DNAJB12.8006.12.3	DNAJB12	14	1.02(0.98,1.06)	0.379	1.02(0.97,1.08)	0.441	1.01(0.93,1.1)	0.794	0.821
RAP1GDS1.14106.46.3	RAP1GDS1	18	1.01(0.98,1.05)	0.38	1.03(0.99,1.08)	0.148	1.01(0.93,1.09)	0.91	0.793
NDRG4.7934.11.3	NDRG4	29	0.99(0.97,1.01)	0.38	0.99(0.96,1.02)	0.523	0.98(0.94,1.02)	0.346	0.563
KCNE2.10427.2.3	KCNE2	19	1.01(0.98,1.05)	0.38	1.01(0.97,1.06)	0.586	0.95(0.86,1.04)	0.271	0.132
NDUFB8.9800.20.3	NDUFB8	22	0.98(0.95,1.02)	0.38	0.99(0.95,1.05)	0.945	0.95(0.87,1.03)	0.229	0.355
CROT.13929.27.3	CROT	17	1.02(0.98,1.05)	0.381	0.99(0.95,1.05)	0.984	1.02(0.93,1.12)	0.707	0.946
GDF11.12060.28.3	GDF11	21	0.99(0.96,1.02)	0.381	1.01(0.97,1.06)	0.569	0.99(0.91,1.1)	0.96	0.799
CALN1.10933.107.3	CALN1	23	1.01(0.98,1.04)	0.381	1.01(0.97,1.06)	0.552	1.03(0.95,1.11)	0.452	0.655
EPYC.9278.9.3	EPYC	11	1.02(0.98,1.06)	0.381	1.01(0.95,1.06)	0.88	0.99(0.91,1.08)	0.881	0.55
SERPINE2.3217.74.2	SERPINE2	16	0.99(0.95,1.02)	0.381	0.99(0.95,1.03)	0.697	1.03(0.96,1.11)	0.375	0.149
TPK1.12018.84.3	TPK1	19	1.02(0.98,1.06)	0.381	1.02(0.97,1.08)	0.383	1.05(0.96,1.16)	0.282	0.43
VAMP4.7732.45.3	VAMP4	20	1.01(0.98,1.05)	0.382	1.02(0.98,1.06)	0.404	1.03(0.96,1.1)	0.491	0.741
UBQLN4.12720.71.3	UBQLN4	21	0.99(0.95,1.02)	0.382	0.99(0.95,1.03)	0.597	0.98(0.92,1.06)	0.676	0.981
GTF2I.13609.11.3	GTF2I	21	0.99(0.96,1.02)	0.382	0.98(0.94,1.02)	0.346	0.93(0.88,0.99)	0.016	0.026
KAL1.6603.18.3	KAL1	20	0.99(0.95,1.02)	0.382	0.97(0.92,1.01)	0.141	1.01(0.93,1.08)	0.998	0.67
HMGCS2.13704.5.3	HMGCS2	18	1.02(0.98,1.05)	0.384	0.99(0.95,1.05)	0.93	1.02(0.93,1.11)	0.723	0.996
FAM175B.8945.7.3	FAM175B	21	1.02(0.98,1.05)	0.384	1.02(0.97,1.07)	0.364	1.04(0.95,1.14)	0.445	0.641
SYTL4.11563.51.3	SYTL4	15	1.01(0.98,1.05)	0.384	1.01(0.97,1.06)	0.641	0.98(0.92,1.05)	0.56	0.271
PPP2R1A.12621.55.3	PPP2R1A	22	1.01(0.98,1.05)	0.384	1.01(0.97,1.05)	0.71	0.99(0.92,1.07)	0.824	0.534
CA3.3799.11.2	CA3	19	1.02(0.98,1.05)	0.384	1.01(0.96,1.06)	0.628	1.1(0.99,1.21)	0.061	0.098
RPRD1A.13515.8.3	RPRD1A	14	0.99(0.95,1.02)	0.385	0.98(0.93,1.02)	0.342	0.95(0.88,1.04)	0.269	0.412
CCL3L1.2783.18.2	CCL3L1	19	0.99(0.96,1.02)	0.385	0.98(0.94,1.02)	0.348	0.96(0.9,1.03)	0.243	0.389
MMP9.2579.17.5	MMP9	16	1.02(0.98,1.05)	0.385	1.03(0.99,1.09)	0.166	1.01(0.93,1.09)	0.901	0.775
GCNT2.7143.9.3	GCNT2	22	0.99(0.96,1.02)	0.386	0.99(0.95,1.04)	0.852	1.03(0.95,1.11)	0.478	0.253
PCOLCE.11237.49.3	PCOLCE	20	0.99(0.96,1.02)	0.387	0.99(0.95,1.03)	0.648	0.99(0.92,1.06)	0.818	0.87
B4GALT6.10832.24.3	B4GALT6	20	0.99(0.96,1.02)	0.388	0.98(0.94,1.02)	0.362	0.97(0.91,1.02)	0.242	0.402
STX1A.3766.51.4	STX1A	21	0.99(0.96,1.02)	0.388	0.99(0.95,1.03)	0.708	0.99(0.92,1.07)	0.832	0.907
S100A6.13090.17.3	S100A6	20	0.99(0.96,1.02)	0.388	0.99(0.95,1.02)	0.452	0.96(0.91,1.01)	0.133	0.22
IL36A.10928.7.3	IL36A	20	0.99(0.96,1.01)	0.388	1.01(0.96,1.04)	0.926	1.03(0.97,1.1)	0.294	0.121
FAM19A3.7839.99.3	FAM19A3	22	1.02(0.98,1.06)	0.388	1.01(0.96,1.05)	0.961	1.02(0.93,1.12)	0.655	0.922
GLTPD2.7948.129.3	GLTPD2	24	1.01(0.98,1.04)	0.388	1.01(0.96,1.05)	0.836	1.02(0.93,1.11)	0.705	0.915
WFDC10A.13429.3.3	WFDC10A	21	1.02(0.98,1.06)	0.389	1.02(0.98,1.07)	0.341	1.02(0.93,1.13)	0.612	0.858
PLA2G2E.13670.81.3	PLA2G2E	19	0.99(0.95,1.02)	0.389	0.99(0.94,1.03)	0.616	1.02(0.94,1.1)	0.613	0.347
IL9.8379.35.4	IL9	18	1.02(0.98,1.05)	0.389	1.01(0.96,1.06)	0.669	1.05(0.96,1.15)	0.248	0.373
EWSR1.12988.49.3	EWSR1	19	0.99(0.96,1.01)	0.389	0.99(0.96,1.02)	0.461	1.01(0.97,1.06)	0.543	0.16
CAMK1.3592.4.3	CAMK1	24	1.01(0.99,1.02)	0.39	1.01(0.99,1.02)	0.625	1.01(0.99,1.03)	0.209	0.358
CCDC134.5587.3.3	CCDC134	20	0.99(0.96,1.02)	0.391	0.99(0.96,1.04)	0.956	0.97(0.9,1.05)	0.517	0.738
LMAN2.7638.30.3	LMAN2	15	0.98(0.95,1.02)	0.391	0.99(0.94,1.04)	0.727	0.96(0.87,1.06)	0.415	0.596
PRKCA.2644.11.2	PRKCA	17	1.02(0.98,1.06)	0.392	1.01(0.96,1.06)	0.624	1.06(0.97,1.14)	0.184	0.296
EMID1.13021.12.3	EMID1	22	1.01(0.98,1.04)	0.392	1.01(0.97,1.06)	0.571	1.04(0.97,1.12)	0.285	0.425
CXCL3.CXCL2.2986.49.2	CXCL3.CXCL2	25	1.01(0.98,1.04)	0.392	1.02(0.98,1.06)	0.312	1.03(0.97,1.1)	0.302	0.465
CYP3A4.2943.5.2	CYP3A4	20	0.99(0.95,1.02)	0.392	0.98(0.93,1.02)	0.332	1.01(0.92,1.09)	0.961	0.687
LCMT1.4237.70.3	LCMT1	21	1.01(0.98,1.04)	0.392	1.02(0.98,1.06)	0.416	1.05(0.97,1.14)	0.256	0.377
NXPH1.4562.1.2	NXPH1	21	1.02(0.98,1.06)	0.393	1.01(0.96,1.04)	0.976	1.05(0.95,1.16)	0.355	0.509
OBP2B.5680.54.3	OBP2B	21	0.99(0.97,1.01)	0.393	0.99(0.96,1.01)	0.297	0.99(0.96,1.01)	0.325	0.565
GPR26.13540.1.3	GPR26	14	1.02(0.98,1.05)	0.393	1.02(0.97,1.07)	0.459	1.04(0.96,1.13)	0.31	0.485
GLRX2.12486.8.3	GLRX2	20	1.01(0.98,1.04)	0.393	0.98(0.94,1.02)	0.422	1.04(0.97,1.1)	0.256	0.41
AHSA1.11633.89.3	AHSA1	22	1.01(0.99,1.03)	0.395	0.99(0.95,1.02)	0.398	0.99(0.95,1.05)	0.948	0.558
LRP1.9182.3.3	LRP1	21	0.99(0.96,1.02)	0.395	0.99(0.96,1.04)	0.927	1.02(0.93,1.1)	0.718	0.47
PTPRR.6361.49.3	PTPRR	18	1.01(0.98,1.05)	0.395	1.01(0.97,1.06)	0.657	1.05(0.97,1.13)	0.208	0.33
IFNGR2.9180.6.3	IFNGR2	19	0.99(0.96,1.02)	0.396	0.99(0.95,1.03)	0.592	0.98(0.91,1.06)	0.678	0.93
COL15A1.8974.172.3	COL15A1	20	0.99(0.95,1.02)	0.397	0.98(0.94,1.03)	0.424	0.99(0.91,1.08)	0.879	0.853
NAPB.12655.30.3	NAPB	15	0.98(0.95,1.02)	0.397	0.97(0.93,1.02)	0.237	0.96(0.87,1.06)	0.451	0.63
DVL2.13575.40.3	DVL2	14	1.02(0.97,1.07)	0.397	1.03(0.97,1.09)	0.383	1.04(0.94,1.16)	0.456	0.667
HAVCR2.7152.5.3	HAVCR2	12	1.02(0.97,1.07)	0.397	1.02(0.97,1.08)	0.442	1.13(1.03,1.25)	0.013	0.023
ADGRF1.11243.90.3	ADGRF1	18	0.99(0.96,1.02)	0.397	0.99(0.97,1.03)	0.917	1.01(0.94,1.06)	0.999	0.656
EPHB2.8225.86.3	EPHB2	21	1.01(0.98,1.04)	0.397	1.01(0.97,1.05)	0.658	1.01(0.96,1.06)	0.774	0.866
WIF1.2848.2.2	WIF1	15	1.02(0.98,1.06)	0.398	1.03(0.97,1.09)	0.303	1.02(0.91,1.14)	0.76	0.975
PRKACA.3466.8.2	PRKACA	20	1.01(0.98,1.05)	0.398	1.02(0.98,1.07)	0.393	0.9(0.83,0.98)	0.018	0.00420957
FLRT2.13122.19.3	FLRT2	17	0.99(0.95,1.02)	0.398	0.98(0.94,1.03)	0.478	0.96(0.89,1.03)	0.248	0.379
IL24.3321.2.2	IL24	17	1.02(0.98,1.05)	0.398	1.02(0.97,1.07)	0.418	1.01(0.92,1.1)	0.872	0.856
TGFB1.2333.72.1	TGFB1	9	0.98(0.93,1.03)	0.399	0.96(0.89,1.02)	0.201	1.04(0.9,1.2)	0.587	0.346
DDC.3538.26.1	DDC	24	1.01(0.98,1.04)	0.399	1.01(0.97,1.06)	0.541	1.08(1.01,1.15)	0.018	0.026
SAP18.12830.4.3	SAP18	24	0.99(0.96,1.02)	0.399	0.98(0.94,1.02)	0.293	0.98(0.91,1.05)	0.534	0.778
LRMP.10704.91.3	LRMP	14	1.02(0.98,1.06)	0.399	1.01(0.96,1.06)	0.837	1.05(0.97,1.14)	0.268	0.419
ITPRIPL1.9221.6.3	ITPRIPL1	25	0.99(0.97,1.01)	0.4	0.99(0.96,1.02)	0.45	1.01(0.97,1.04)	0.945	0.49
TTC17.9550.153.3	TTC17	16	1.02(0.98,1.05)	0.401	1.03(0.98,1.08)	0.269	1.02(0.95,1.1)	0.581	0.864
KLRC3.7795.14.3	KLRC3	18	0.98(0.95,1.02)	0.401	1.01(0.97,1.04)	0.851	1.04(0.98,1.1)	0.234	0.04
IL12A.IL12B.2455.17.4	IL12A.IL12B	20	1.02(0.98,1.06)	0.401	1.01(0.96,1.07)	0.634	1.01(0.91,1.11)	0.91	0.811
ISM1.8355.80.3	ISM1	19	1.01(0.98,1.05)	0.401	1.01(0.97,1.06)	0.573	1.01(0.94,1.09)	0.764	0.966
HTRA2.3317.33.1	HTRA2	16	0.98(0.94,1.03)	0.401	0.99(0.93,1.04)	0.618	1.03(0.94,1.14)	0.52	0.246
SERPING1.4479.14.2	SERPING1	18	1.01(0.99,1.03)	0.402	1.01(0.98,1.04)	0.549	1.01(0.98,1.05)	0.439	0.735
LRCH4.8984.28.3	LRCH4	17	1.02(0.98,1.06)	0.402	1.02(0.97,1.08)	0.42	1.02(0.92,1.13)	0.716	0.998
SULT1E1.9878.3.3	SULT1E1	21	1.01(0.98,1.04)	0.402	1.01(0.97,1.05)	0.787	1.05(0.99,1.11)	0.124	0.199
GALNT7.10888.4.3	GALNT7	17	0.98(0.95,1.02)	0.403	0.98(0.93,1.03)	0.518	0.95(0.86,1.06)	0.397	0.546
SCAMP5.13509.5.3	SCAMP5	18	0.99(0.95,1.02)	0.404	0.99(0.94,1.04)	0.613	0.98(0.9,1.06)	0.569	0.812
IL20.4138.25.2	IL20	10	0.98(0.94,1.02)	0.405	0.99(0.93,1.05)	0.704	1.07(0.97,1.17)	0.166	0.044
CTSS.3181.50.2	CTSS	26	1.01(0.99,1.03)	0.405	1.02(0.98,1.05)	0.325	1.02(0.98,1.06)	0.324	0.532
TOR1AIP2.10553.8.3	TOR1AIP2	18	1.01(0.98,1.05)	0.405	1.02(0.97,1.07)	0.398	1.09(0.99,1.19)	0.072	0.109
PSMA1.7880.9.3	PSMA1	19	0.99(0.96,1.02)	0.405	1.01(0.96,1.05)	0.868	0.98(0.91,1.06)	0.686	0.924
MCEE.9388.18.3	MCEE	20	0.99(0.96,1.02)	0.405	0.98(0.94,1.02)	0.249	1.01(0.91,1.12)	0.865	0.652
PRDM1.14197.2.3	PRDM1	18	0.99(0.95,1.02)	0.405	0.99(0.95,1.04)	0.871	0.97(0.91,1.03)	0.329	0.52
U2AF2.13577.25.3	U2AF2	10	0.98(0.93,1.03)	0.406	0.99(0.93,1.06)	0.793	0.94(0.85,1.04)	0.211	0.332
CHST14.7262.191.3	CHST14	21	0.99(0.96,1.02)	0.406	0.99(0.95,1.03)	0.534	1.01(0.95,1.08)	0.721	0.388
FAM213A.13423.94.3	FAM213A	20	1.02(0.98,1.05)	0.406	0.99(0.94,1.03)	0.56	0.99(0.91,1.1)	0.956	0.68
HMGCR.5230.99.3	HMGCR	20	0.98(0.95,1.02)	0.406	1.01(0.96,1.05)	0.835	0.95(0.85,1.06)	0.392	0.535
CNTFR.2711.6.2	CNTFR	19	0.99(0.96,1.02)	0.406	0.98(0.93,1.02)	0.274	1.03(0.96,1.1)	0.488	0.233
PABPC3.10447.18.3	PABPC3	13	0.99(0.95,1.02)	0.407	0.98(0.93,1.03)	0.348	0.99(0.92,1.07)	0.868	0.806
POSTN.6650.20.3	POSTN	14	1.02(0.98,1.06)	0.407	1.03(0.98,1.08)	0.29	1.05(0.94,1.18)	0.35	0.489
DCTN2.5879.51.3	DCTN2	15	1.02(0.98,1.06)	0.407	1.03(0.98,1.08)	0.298	1.01(0.88,1.15)	0.91	0.882
EHF.13387.55.3	EHF	17	1.02(0.98,1.05)	0.407	1.01(0.97,1.07)	0.568	1.03(0.92,1.16)	0.615	0.797
NFE2L1.11154.3.3	NFE2L1	18	0.99(0.96,1.02)	0.407	0.98(0.94,1.03)	0.449	0.97(0.91,1.04)	0.418	0.63
ZNF23.11565.58.3	ZNF23	20	1.01(0.98,1.05)	0.407	1.03(0.98,1.08)	0.261	1.02(0.91,1.13)	0.756	0.952
MRAP2.10889.2.3	MRAP2	22	0.99(0.96,1.02)	0.407	0.99(0.95,1.04)	0.754	1.02(0.95,1.09)	0.589	0.304
CBS.10086.39.3	CBS	19	0.99(0.95,1.02)	0.407	0.99(0.95,1.05)	0.97	0.99(0.91,1.08)	0.824	0.903
CDHR5.9962.1.3	CDHR5	24	0.99(0.96,1.02)	0.408	0.99(0.96,1.03)	0.837	0.99(0.92,1.05)	0.674	0.924
SSB.13526.5.3	SSB	18	1.02(0.98,1.05)	0.409	1.02(0.97,1.06)	0.501	0.99(0.91,1.09)	0.948	0.657
IMPDH1.5229.90.3	IMPDH1	18	0.98(0.94,1.02)	0.409	0.96(0.91,1.01)	0.072	0.98(0.88,1.08)	0.641	0.89
PDE3A.5254.69.3	PDE3A	22	1.01(0.98,1.05)	0.409	1.03(0.98,1.07)	0.246	0.99(0.9,1.09)	0.866	0.634
COLEC10.6558.5.3	COLEC10	11	0.98(0.95,1.02)	0.409	0.97(0.93,1.01)	0.104	0.93(0.86,1.01)	0.078	0.127
PCBD1.11313.100.3	PCBD1	12	1.02(0.98,1.06)	0.41	0.99(0.95,1.05)	0.989	1.02(0.92,1.13)	0.724	0.955
IGFBP1.13741.36.3	IGFBP1	16	0.99(0.96,1.02)	0.41	0.97(0.93,1.02)	0.212	0.97(0.92,1.02)	0.244	0.396
PPM1A.12619.14.3	PPM1A	9	0.98(0.94,1.03)	0.411	0.98(0.93,1.03)	0.454	0.98(0.89,1.09)	0.757	0.966
TEX29.10557.6.3	TEX29	21	0.99(0.97,1.01)	0.411	1.01(0.97,1.04)	0.954	1.04(0.98,1.09)	0.193	0.061
EPHB6.5078.82.3	EPHB6	18	1.01(0.98,1.04)	0.411	1.01(0.97,1.06)	0.643	1.01(0.93,1.1)	0.761	0.994
FBXO3.14628.72.3	FBXO3	12	0.98(0.94,1.02)	0.412	0.98(0.93,1.03)	0.423	0.95(0.83,1.08)	0.395	0.537
ARF6.12425.104.3	ARF6	14	0.99(0.96,1.02)	0.412	0.98(0.95,1.02)	0.327	0.97(0.91,1.03)	0.288	0.445
SCARA3.11292.13.3	SCARA3	20	1.02(0.98,1.06)	0.412	1.04(0.99,1.09)	0.129	1.03(0.94,1.14)	0.527	0.741
POLI.13536.56.3	POLI	19	1.01(0.98,1.05)	0.412	1.01(0.97,1.06)	0.654	1.03(0.95,1.12)	0.419	0.606
EPHB4.3612.6.4	EPHB4	15	1.02(0.98,1.05)	0.413	0.99(0.95,1.05)	0.86	1.01(0.93,1.08)	0.887	0.758
CCL3.3040.59.1	CCL3	21	1.01(0.98,1.04)	0.414	0.98(0.95,1.01)	0.19	0.98(0.94,1.02)	0.288	0.051
FBXL4.9951.36.3	FBXL4	17	0.99(0.95,1.02)	0.414	0.99(0.95,1.05)	0.908	0.96(0.89,1.04)	0.331	0.493
NAB1.13933.276.3	NAB1	18	0.99(0.95,1.02)	0.414	0.98(0.94,1.03)	0.431	0.93(0.84,1.03)	0.149	0.22
KIRREL2.7958.15.3	KIRREL2	17	0.99(0.95,1.02)	0.414	0.98(0.94,1.03)	0.466	1.03(0.95,1.13)	0.425	0.216
LEP.8484.8.3	LEP	23	1.02(0.98,1.05)	0.414	1.01(0.97,1.06)	0.546	0.95(0.88,1.04)	0.281	0.113
DHX8.11601.26.3	DHX8	27	0.99(0.98,1.01)	0.415	0.99(0.98,1.02)	0.751	1.01(0.98,1.03)	0.85	0.344
CST5.13661.193.3	CST5	20	1.01(0.98,1.05)	0.415	1.02(0.98,1.06)	0.395	1.02(0.94,1.1)	0.603	0.834
XPNPEP1.3481.87.1	XPNPEP1	22	1.01(0.98,1.05)	0.415	1.01(0.97,1.06)	0.531	1.03(0.94,1.12)	0.506	0.715
EIF3G.11454.87.3	EIF3G	20	0.99(0.97,1.01)	0.415	0.99(0.96,1.02)	0.383	0.97(0.93,1.01)	0.145	0.227
DPEP1.8794.13.3	DPEP1	21	1.01(0.98,1.05)	0.415	1.03(0.98,1.07)	0.211	1.03(0.95,1.12)	0.479	0.68
DEFB108B.5611.56.3	DEFB108B	27	0.99(0.96,1.02)	0.415	0.99(0.95,1.03)	0.622	1.02(0.95,1.09)	0.657	0.408
RHOD.12442.4.3	RHOD	17	1.01(0.98,1.05)	0.415	1.02(0.97,1.06)	0.486	0.99(0.93,1.08)	0.99	0.676
MAPK14.5007.1.1	MAPK14	14	0.99(0.96,1.02)	0.415	0.99(0.96,1.03)	0.57	0.97(0.92,1.02)	0.188	0.3
CRHBP.6039.24.3	CRHBP	19	1.01(0.98,1.05)	0.416	1.03(0.99,1.08)	0.195	1.02(0.94,1.1)	0.603	0.832
RNASE1.7211.2.3	RNASE1	25	0.99(0.96,1.02)	0.417	0.98(0.94,1.02)	0.313	0.99(0.92,1.08)	0.93	0.808
MTMR1.11167.6.3	MTMR1	25	0.99(0.96,1.02)	0.417	1.01(0.97,1.05)	0.741	1.02(0.95,1.1)	0.612	0.37
FKBP6.12529.32.3	FKBP6	23	0.99(0.98,1.01)	0.418	0.99(0.98,1.01)	0.636	0.99(0.97,1.02)	0.823	0.684
STMN4.6267.51.3	STMN4	19	1.02(0.98,1.06)	0.418	0.99(0.95,1.04)	0.816	1.03(0.93,1.14)	0.57	0.785
PIM1.5359.65.3	PIM1	16	0.99(0.96,1.02)	0.418	0.99(0.95,1.04)	0.891	0.99(0.94,1.05)	0.807	0.79
TP63.10040.63.3	TP63	18	1.02(0.98,1.06)	0.419	0.98(0.94,1.03)	0.501	1.05(0.94,1.17)	0.423	0.592
RELT.14112.40.3	RELT	12	1.02(0.97,1.07)	0.419	1.03(0.98,1.09)	0.216	0.99(0.87,1.13)	0.901	0.637
B3GNT1.8259.25.3	B3GNT1	23	0.99(0.95,1.02)	0.419	1.01(0.97,1.05)	0.7	0.96(0.89,1.04)	0.287	0.431
CD300C.13406.161.3	CD300C	17	1.02(0.98,1.05)	0.419	1.01(0.97,1.07)	0.558	0.98(0.9,1.06)	0.619	0.327
RAB39B.12403.30.3	RAB39B	19	0.99(0.96,1.02)	0.419	0.99(0.95,1.03)	0.569	0.98(0.9,1.06)	0.64	0.87
IL1R2.5666.64.3	IL1R2	14	1.02(0.97,1.08)	0.419	1.01(0.95,1.07)	0.802	0.91(0.77,1.08)	0.281	0.164
AURKB.3346.72.2	AURKB	21	1.01(0.98,1.04)	0.419	1.01(0.97,1.05)	0.548	1.02(0.95,1.1)	0.612	0.84
ASAH1.5748.20.3	ASAH1	18	0.99(0.96,1.02)	0.42	0.98(0.94,1.02)	0.341	1.01(0.94,1.08)	0.889	0.581
PDZK1IP1.8260.13.3	PDZK1IP1	27	0.99(0.96,1.02)	0.42	0.99(0.96,1.04)	0.909	0.95(0.89,1.02)	0.15	0.229
DYRK3.4359.87.1	DYRK3	19	1.02(0.98,1.06)	0.42	1.03(0.98,1.08)	0.283	1.09(1.01,1.18)	0.031	0.048
SIGLEC11.8913.22.3	SIGLEC11	24	0.99(0.97,1.01)	0.42	0.99(0.97,1.01)	0.426	0.99(0.96,1.03)	0.611	0.96
RSPO3.13094.75.3	RSPO3	16	1.01(0.98,1.05)	0.42	1.01(0.96,1.05)	0.96	0.96(0.89,1.04)	0.344	0.15
COLGALT1.5638.23.3	COLGALT1	20	0.99(0.95,1.02)	0.421	1.01(0.96,1.05)	0.816	1.01(0.94,1.07)	0.858	0.484
SUV420H2.12452.32.3	SUV420H2	16	0.98(0.95,1.02)	0.421	1.01(0.96,1.06)	0.682	0.99(0.89,1.1)	0.833	0.933
ICOSLG.9303.9.3	ICOSLG	15	1.01(0.99,1.03)	0.421	1.01(0.98,1.04)	0.356	1.01(0.97,1.06)	0.566	0.882
TNFSF18.2708.54.2	TNFSF18	20	1.02(0.98,1.06)	0.422	1.04(0.99,1.09)	0.087	1.01(0.9,1.13)	0.872	0.897
MATN4.7083.74.3	MATN4	23	1.01(0.98,1.04)	0.422	0.99(0.95,1.03)	0.74	1.04(0.96,1.12)	0.319	0.45
PTPRH.11988.24.3	PTPRH	16	1.02(0.98,1.06)	0.422	1.01(0.96,1.07)	0.668	1.11(1.01,1.24)	0.046	0.071
FLRT3.13123.3.3	FLRT3	28	0.99(0.97,1.01)	0.423	1.02(0.98,1.05)	0.35	0.99(0.95,1.05)	0.995	0.679
THYN1.12424.107.3	THYN1	21	0.99(0.96,1.02)	0.424	0.98(0.94,1.02)	0.305	1.01(0.94,1.08)	0.77	0.485
RGS18.13982.33.3	RGS18	15	1.01(0.98,1.05)	0.424	1.02(0.97,1.06)	0.513	1.02(0.94,1.11)	0.673	0.912
UPK3BL.6633.43.3	UPK3BL	15	0.99(0.95,1.02)	0.424	0.99(0.94,1.03)	0.58	1.02(0.94,1.11)	0.593	0.333
UNC93B1.13487.24.3	UNC93B1	22	0.99(0.96,1.02)	0.424	0.98(0.94,1.02)	0.314	0.99(0.94,1.06)	0.912	0.782
VWC2.11121.56.3	VWC2	19	0.99(0.95,1.02)	0.425	1.01(0.95,1.05)	0.959	0.98(0.92,1.04)	0.496	0.753
CD55.5069.9.3	CD55	16	1.01(0.98,1.04)	0.426	1.01(0.98,1.04)	0.684	0.99(0.95,1.04)	0.789	0.395
BST1.4535.50.2	BST1	22	1.01(0.99,1.03)	0.426	1.02(0.99,1.04)	0.185	1.02(0.99,1.05)	0.147	0.203
DTX3L.11643.73.3	DTX3L	19	1.01(0.98,1.04)	0.426	0.99(0.96,1.03)	0.747	1.01(0.94,1.09)	0.818	0.941
CDK8.CCNC.3359.11.2	CDK8.CCNC	25	1.01(0.98,1.04)	0.426	1.01(0.97,1.04)	0.823	1.01(0.94,1.06)	0.936	0.767
KIR2DL4.9245.1.3	KIR2DL4	25	0.99(0.96,1.02)	0.427	0.99(0.96,1.03)	0.794	0.99(0.92,1.07)	0.823	0.927
HS3ST3B1.6986.17.3	HS3ST3B1	18	1.01(0.98,1.05)	0.428	1.03(0.99,1.08)	0.153	0.98(0.9,1.06)	0.615	0.362
ERCC1.12585.39.3	ERCC1	14	1.02(0.98,1.06)	0.428	0.99(0.94,1.04)	0.694	1.04(0.95,1.14)	0.366	0.54
SPAG11B.5762.35.3	SPAG11B	18	1.01(0.98,1.05)	0.428	1.03(0.99,1.08)	0.185	0.99(0.88,1.1)	0.829	0.629
STX1B.6966.144.3	STX1B	16	1.02(0.98,1.05)	0.428	1.01(0.96,1.06)	0.72	1.02(0.94,1.09)	0.679	0.988
SPRED1.8318.13.3	SPRED1	18	0.99(0.95,1.02)	0.429	0.97(0.93,1.02)	0.242	1.01(0.92,1.09)	0.942	0.678
IL3.4717.55.2	IL3	18	0.99(0.95,1.02)	0.43	0.99(0.94,1.03)	0.567	1.02(0.93,1.12)	0.65	0.431
CLC.11094.104.3	CLC	23	0.99(0.96,1.02)	0.43	0.99(0.95,1.04)	0.816	1.03(0.96,1.11)	0.398	0.206
RNF149.9773.15.3	RNF149	27	1.01(0.98,1.04)	0.431	1.03(0.99,1.07)	0.166	1.08(1.01,1.15)	0.02	0.027
HRSP12.14636.25.3	HRSP12	17	0.99(0.96,1.02)	0.431	0.99(0.95,1.03)	0.657	1.01(0.94,1.07)	0.905	0.577
PRPF6.9581.4.3	PRPF6	20	1.02(0.98,1.05)	0.431	1.02(0.97,1.07)	0.388	1.02(0.93,1.12)	0.725	0.966
IARS.12815.9.3	IARS	25	0.99(0.96,1.02)	0.431	0.99(0.96,1.04)	0.99	1.01(0.94,1.09)	0.78	0.511
DNAJB2.11438.6.3	DNAJB2	19	0.99(0.97,1.02)	0.432	0.99(0.95,1.02)	0.451	0.99(0.94,1.05)	0.775	0.92
TYK2.5260.80.3	TYK2	18	1.01(0.98,1.05)	0.433	1.03(0.98,1.08)	0.264	0.99(0.88,1.11)	0.837	0.641
SPATA20.11117.2.3	SPATA20	23	1.01(0.98,1.05)	0.433	1.01(0.96,1.05)	0.867	0.99(0.9,1.08)	0.778	0.535
GPC3.4842.62.2	GPC3	18	1.01(0.98,1.05)	0.433	0.99(0.95,1.05)	0.917	1.01(0.91,1.1)	0.965	0.774
CBX5.4540.11.2	CBX5	15	0.98(0.95,1.02)	0.433	0.99(0.95,1.05)	0.977	1.01(0.92,1.1)	0.975	0.675
C11orf68.8307.47.3	C11orf68	25	0.99(0.97,1.01)	0.433	0.99(0.96,1.02)	0.541	1.01(0.97,1.05)	0.781	0.405
IGBP1.12358.6.3	IGBP1	19	1.01(0.98,1.04)	0.433	1.01(0.97,1.05)	0.781	1.01(0.94,1.08)	0.843	0.879
MZF1.14662.6.3	MZF1	18	0.99(0.95,1.02)	0.434	0.99(0.95,1.04)	0.802	0.98(0.9,1.07)	0.695	0.911
SELP.4154.57.2	SELP	24	0.99(0.97,1.01)	0.434	0.99(0.97,1.02)	0.705	0.99(0.95,1.02)	0.502	0.801
KLK3.8468.19.3	KLK3	16	1.02(0.98,1.05)	0.434	1.04(0.99,1.09)	0.151	1.02(0.91,1.13)	0.78	0.998
COL11A2.11278.4.3	COL11A2	16	0.99(0.96,1.02)	0.434	0.98(0.94,1.02)	0.284	1.05(0.98,1.13)	0.177	0.065
PI15.5745.64.3	PI15	17	1.01(0.98,1.05)	0.434	1.01(0.97,1.06)	0.584	0.95(0.87,1.02)	0.165	0.056
IGFBP2.2570.72.5	IGFBP2	17	0.99(0.95,1.02)	0.434	0.97(0.93,1.02)	0.193	0.92(0.81,1.04)	0.182	0.244
MRC1.2637.77.2	MRC1	11	0.98(0.92,1.03)	0.435	0.97(0.91,1.03)	0.301	1.02(0.89,1.17)	0.787	0.504
ATP5B.4965.27.1	ATP5B	23	1.01(0.98,1.04)	0.435	0.99(0.96,1.04)	0.948	1.02(0.95,1.1)	0.539	0.746
CRP.4337.49.2	CRP	20	0.99(0.96,1.02)	0.435	1.01(0.96,1.04)	0.991	0.93(0.84,1.03)	0.18	0.247
BPI.4126.22.1	BPI	24	1.01(0.99,1.03)	0.435	1.01(0.97,1.04)	0.68	1.03(0.99,1.08)	0.129	0.195
SV2A.12880.1.3	SV2A	13	0.98(0.94,1.03)	0.435	0.98(0.93,1.04)	0.562	0.97(0.88,1.06)	0.477	0.688
FCRL2.7951.146.3	FCRL2	19	0.99(0.95,1.02)	0.436	0.99(0.95,1.04)	0.678	0.93(0.86,1.01)	0.078	0.118
NOTCH1.5107.7.2	NOTCH1	21	0.99(0.95,1.02)	0.437	0.98(0.94,1.03)	0.456	1.02(0.92,1.12)	0.747	0.506
PRDX1.3855.56.1	PRDX1	14	0.98(0.94,1.03)	0.437	0.98(0.93,1.03)	0.445	0.97(0.88,1.08)	0.58	0.81
PITPNB.12484.67.3	PITPNB	14	1.02(0.97,1.07)	0.437	1.02(0.97,1.08)	0.44	1.11(1.01,1.23)	0.046	0.07
ISCU.7201.5.3	ISCU	17	0.99(0.95,1.02)	0.437	0.98(0.94,1.03)	0.409	1.01(0.93,1.1)	0.843	0.576
NRSN1.11654.77.3	NRSN1	19	1.01(0.98,1.04)	0.437	1.01(0.97,1.05)	0.621	1.02(0.93,1.11)	0.696	0.894
PDCD5.12517.52.3	PDCD5	29	0.99(0.97,1.01)	0.437	0.99(0.96,1.02)	0.428	0.99(0.96,1.03)	0.853	0.801
NIPAL4.12864.9.3	NIPAL4	17	0.99(0.95,1.02)	0.438	1.01(0.96,1.07)	0.587	0.94(0.85,1.05)	0.273	0.378
BCL6.13640.5.3	BCL6	17	0.99(0.95,1.02)	0.438	0.99(0.94,1.03)	0.591	1.01(0.93,1.07)	0.988	0.659
SLC35B3.10660.33.3	SLC35B3	22	1.01(0.98,1.04)	0.438	1.02(0.98,1.07)	0.258	1.01(0.94,1.09)	0.81	0.949
CLK2.11327.56.3	CLK2	19	0.99(0.97,1.01)	0.439	1.01(0.97,1.04)	0.798	1.01(0.95,1.06)	0.802	0.51
TSLP.3010.53.2	TSLP	20	0.99(0.96,1.02)	0.439	1.01(0.96,1.05)	0.794	0.96(0.87,1.06)	0.406	0.542
KDR.3651.50.5	KDR	26	1.01(0.99,1.03)	0.439	1.01(0.97,1.04)	0.74	1.01(0.96,1.05)	0.901	0.716
TGIF2.9847.21.3	TGIF2	13	1.02(0.97,1.06)	0.439	1.01(0.95,1.06)	0.813	0.99(0.9,1.11)	0.991	0.697
SCUBE1.8989.40.3	SCUBE1	15	1.02(0.97,1.06)	0.439	1.06(1.01,1.12)	0.024	1.04(0.91,1.2)	0.574	0.738
NGFR.8949.3.3	NGFR	13	1.01(0.98,1.05)	0.44	1.02(0.97,1.06)	0.429	1.01(0.93,1.09)	0.937	0.803
DNER.9769.48.3	DNER	21	1.01(0.98,1.04)	0.44	1.02(0.97,1.06)	0.477	0.97(0.9,1.04)	0.333	0.135
PRR16.10621.26.3	PRR16	17	0.98(0.95,1.02)	0.441	0.98(0.93,1.03)	0.415	0.93(0.85,1.02)	0.115	0.17
GRB14.13628.58.3	GRB14	20	0.99(0.95,1.02)	0.441	1.01(0.96,1.05)	0.908	1.01(0.89,1.12)	0.996	0.803
TBX3.13978.122.3	TBX3	16	0.98(0.95,1.02)	0.441	0.98(0.94,1.04)	0.553	1.03(0.94,1.12)	0.527	0.268
EVPL.14019.73.3	EVPL	14	0.99(0.95,1.02)	0.441	0.98(0.93,1.03)	0.412	1.05(0.96,1.16)	0.302	0.151
TMEM190.10442.1.3	TMEM190	16	1.01(0.99,1.02)	0.442	1.01(0.99,1.02)	0.791	0.99(0.97,1.02)	0.689	0.233
WFDC2.11388.75.3	WFDC2	23	0.99(0.96,1.02)	0.442	0.99(0.95,1.03)	0.513	0.98(0.91,1.06)	0.674	0.891
TNFSF12.5939.42.3	TNFSF12	26	1.01(0.98,1.04)	0.442	1.02(0.98,1.06)	0.348	0.97(0.9,1.04)	0.355	0.175
FRZB.2841.13.2	FRZB	22	1.01(0.98,1.04)	0.442	1.01(0.98,1.06)	0.472	1.03(0.96,1.11)	0.367	0.524
GC.6581.50.3	GC	19	1.01(0.98,1.05)	0.443	1.01(0.96,1.05)	0.738	1.02(0.94,1.1)	0.625	0.852
NMT1.5196.7.3	NMT1	18	1.01(0.98,1.05)	0.443	0.99(0.94,1.03)	0.521	0.98(0.9,1.06)	0.56	0.332
SMC3.14324.52.3	SMC3	15	0.99(0.97,1.01)	0.443	0.99(0.96,1.02)	0.505	0.99(0.96,1.03)	0.749	0.835
GPNMB.8606.39.3	GPNMB	22	1.01(0.98,1.04)	0.444	1.01(0.97,1.04)	0.869	0.98(0.92,1.04)	0.46	0.213
PF4V1.5663.18.3	PF4V1	18	1.01(0.98,1.04)	0.444	1.02(0.98,1.05)	0.322	1.03(0.98,1.09)	0.282	0.428
STAU1.12471.47.3	STAU1	12	1.02(0.98,1.06)	0.445	0.99(0.94,1.06)	0.992	1.1(1.01,1.2)	0.034	0.046
DPYSL5.12683.156.3	DPYSL5	20	1.01(0.98,1.04)	0.445	1.01(0.97,1.06)	0.63	0.99(0.92,1.08)	0.889	0.63
HAVCR2.5134.52.2	HAVCR2	14	0.99(0.95,1.02)	0.446	0.99(0.94,1.04)	0.72	1.02(0.92,1.13)	0.701	0.467
IL11.4493.92.1	IL11	19	1.01(0.98,1.05)	0.446	1.01(0.96,1.05)	0.864	0.98(0.91,1.06)	0.603	0.359
MMP12.4496.60.2	MMP12	15	0.98(0.94,1.03)	0.446	0.98(0.93,1.03)	0.459	1.08(0.99,1.18)	0.067	0.015
SCARA5.10419.1.3	SCARA5	26	1.01(0.98,1.04)	0.446	1.03(0.99,1.07)	0.18	0.99(0.93,1.06)	0.927	0.636
SDF2L1.6990.44.3	SDF2L1	21	1.02(0.97,1.06)	0.446	1.05(1.01,1.1)	0.035	1.02(0.9,1.14)	0.782	0.999
LILRB4.6453.70.3	LILRB4	22	1.01(0.98,1.04)	0.448	0.99(0.96,1.04)	0.956	0.98(0.88,1.1)	0.737	0.572
HNRNPDL.10852.114.3	HNRNPDL	26	0.99(0.97,1.01)	0.448	0.99(0.97,1.02)	0.597	1.02(0.98,1.05)	0.39	0.105
FBLN1.6470.19.3	FBLN1	14	0.98(0.95,1.02)	0.448	0.99(0.94,1.04)	0.711	0.96(0.88,1.06)	0.432	0.612
SEMG2.6373.54.3	SEMG2	25	0.99(0.96,1.02)	0.448	0.99(0.96,1.04)	0.909	0.96(0.9,1.03)	0.228	0.329
MEPE.3209.69.1	MEPE	20	1.01(0.98,1.05)	0.448	1.01(0.96,1.05)	0.869	1.02(0.95,1.1)	0.612	0.848
PFN2.13054.87.3	PFN2	25	1.01(0.98,1.04)	0.449	1.01(0.97,1.05)	0.54	0.96(0.9,1.03)	0.278	0.114
NT5E.6993.8.3	NT5E	18	1.01(0.98,1.05)	0.449	1.02(0.98,1.07)	0.321	1.03(0.96,1.11)	0.403	0.58
PLG.4150.75.2	PLG	19	1.01(0.98,1.05)	0.449	1.01(0.96,1.05)	0.827	0.96(0.89,1.05)	0.377	0.197
CTF1.13732.79.3	CTF1	19	0.99(0.96,1.02)	0.449	0.97(0.95,0.99)	0.035	0.98(0.94,1.02)	0.219	0.33
RPSA.4957.1.2	RPSA	26	0.99(0.97,1.01)	0.449	0.99(0.95,1.03)	0.526	0.99(0.95,1.05)	0.938	0.756
PLA2G5.2449.1.4	PLA2G5	28	1.01(0.98,1.04)	0.45	0.99(0.96,1.04)	0.914	0.97(0.9,1.05)	0.467	0.281
CHCHD2.8015.144.3	CHCHD2	17	1.01(0.98,1.05)	0.45	1.02(0.97,1.08)	0.353	0.99(0.89,1.09)	0.766	0.537
SHISA3.7057.18.3	SHISA3	15	0.99(0.95,1.02)	0.451	0.99(0.95,1.03)	0.611	1.02(0.92,1.12)	0.72	0.509
IL5.11071.1.3	IL5	15	0.99(0.95,1.02)	0.451	0.98(0.94,1.03)	0.468	0.99(0.88,1.14)	0.994	0.837
ITGA5.6932.42.3	ITGA5	24	0.99(0.96,1.02)	0.452	0.99(0.96,1.03)	0.845	0.97(0.9,1.04)	0.369	0.507
TNFRSF4.3730.81.2	TNFRSF4	25	0.99(0.95,1.02)	0.452	0.99(0.95,1.04)	0.888	1.01(0.93,1.1)	0.749	0.48
SEC11C.10658.28.3	SEC11C	18	1.01(0.98,1.04)	0.452	1.01(0.97,1.05)	0.786	1.03(0.97,1.1)	0.319	0.462
FLRT3.9128.34.3	FLRT3	19	1.01(0.98,1.05)	0.452	1.02(0.97,1.06)	0.453	0.99(0.9,1.09)	0.834	0.618
LRRC74A.8389.8.3	LRRC74A	13	0.99(0.95,1.02)	0.452	1.01(0.96,1.06)	0.675	0.99(0.92,1.08)	0.976	0.73
IGFBPL1.7815.49.3	IGFBPL1	11	0.98(0.93,1.03)	0.453	0.95(0.89,1.02)	0.167	1.01(0.88,1.14)	0.971	0.719
IL12B.IL23A.4494.63.2	IL12B.IL23A	19	0.99(0.95,1.02)	0.453	0.99(0.95,1.04)	0.759	1.01(0.93,1.1)	0.849	0.589
SH2D1A.4567.82.2	SH2D1A	20	1.01(0.98,1.04)	0.453	0.99(0.96,1.04)	0.953	1.02(0.97,1.08)	0.421	0.609
RAB35.13514.121.3	RAB35	18	1.01(0.98,1.04)	0.454	0.99(0.95,1.03)	0.504	0.99(0.92,1.06)	0.704	0.457
TEAD4.12516.13.3	TEAD4	15	0.99(0.95,1.02)	0.454	0.97(0.93,1.02)	0.296	0.99(0.91,1.07)	0.731	0.997
ATP1B2.7218.87.3	ATP1B2	18	0.99(0.96,1.02)	0.454	0.99(0.94,1.03)	0.516	1.03(0.96,1.1)	0.405	0.203
UAP1.13580.2.3	UAP1	18	0.99(0.95,1.02)	0.454	0.98(0.94,1.02)	0.386	0.99(0.92,1.08)	0.892	0.834
CXCL16.2436.49.4	CXCL16	24	0.99(0.96,1.02)	0.455	1.01(0.96,1.04)	0.971	1.01(0.94,1.08)	0.899	0.641
HNF4A.10041.3.3	HNF4A	25	0.99(0.96,1.02)	0.455	0.99(0.95,1.03)	0.585	0.99(0.92,1.08)	0.886	0.867
ST6GAL1.6035.2.3	ST6GAL1	15	0.99(0.95,1.02)	0.456	0.99(0.94,1.03)	0.551	0.97(0.88,1.06)	0.481	0.66
ADAMTS3.8845.2.3	ADAMTS3	18	0.99(0.95,1.02)	0.456	1.01(0.96,1.05)	0.914	0.96(0.88,1.04)	0.327	0.456
IFNG.14147.50.3	IFNG	23	1.01(0.98,1.04)	0.456	1.02(0.98,1.06)	0.279	1.01(0.93,1.08)	0.922	0.82
ADM.14115.34.3	ADM	18	0.99(0.96,1.02)	0.456	0.99(0.95,1.03)	0.583	1.02(0.92,1.12)	0.71	0.524
FIG4.6948.82.3	FIG4	17	0.98(0.95,1.03)	0.457	0.97(0.92,1.02)	0.293	0.96(0.85,1.07)	0.45	0.597
WFIKKN2.13408.23.3	WFIKKN2	21	0.99(0.97,1.01)	0.457	0.99(0.97,1.02)	0.654	0.99(0.97,1.03)	0.953	0.629
TENM3.11107.25.3	TENM3	16	1.01(0.98,1.05)	0.457	1.03(0.98,1.08)	0.292	1.05(0.95,1.15)	0.337	0.463
EDDM3B.7782.34.3	EDDM3B	17	1.01(0.98,1.05)	0.458	1.01(0.97,1.06)	0.585	0.98(0.9,1.07)	0.603	0.369
CLEC10A.10955.4.3	CLEC10A	17	0.99(0.95,1.02)	0.458	0.99(0.95,1.04)	0.774	1.02(0.94,1.11)	0.612	0.384
CD300E.10798.4.3	CD300E	22	0.99(0.96,1.02)	0.459	0.99(0.96,1.04)	0.989	0.99(0.91,1.07)	0.794	0.973
TYRO3.2611.72.2	TYRO3	24	0.99(0.96,1.02)	0.459	0.99(0.96,1.04)	0.981	0.98(0.91,1.06)	0.621	0.827
NUP210L.9606.4.3	NUP210L	13	0.98(0.94,1.03)	0.459	0.98(0.93,1.04)	0.538	0.9(0.82,0.99)	0.044	0.064
IBSP.3415.61.2	IBSP	24	1.01(0.98,1.04)	0.459	1.01(0.96,1.04)	0.937	1.02(0.95,1.09)	0.57	0.787
NAAA.3173.49.2	NAAA	18	0.99(0.97,1.01)	0.459	0.99(0.96,1.02)	0.483	0.98(0.94,1.02)	0.377	0.57
MDM1.7898.29.3	MDM1	15	0.99(0.95,1.02)	0.46	1.01(0.95,1.06)	0.852	1.02(0.91,1.14)	0.751	0.541
DIABLO.3122.6.2	DIABLO	18	0.99(0.95,1.02)	0.461	0.98(0.94,1.02)	0.292	1.08(0.98,1.19)	0.142	0.063
RPS27A.2846.24.2	RPS27A	20	0.99(0.96,1.02)	0.461	0.99(0.95,1.03)	0.493	0.99(0.92,1.06)	0.713	0.967
HMBS.11530.37.3	HMBS	16	1.01(0.98,1.05)	0.461	1.01(0.97,1.06)	0.618	0.93(0.84,1.04)	0.193	0.099
DPY30.13943.38.3	DPY30	18	1.01(0.98,1.05)	0.461	1.01(0.97,1.06)	0.658	1.01(0.92,1.1)	0.887	0.883
C8A.C8B.C8G.2429.27.4	C8A.C8B.C8G	22	0.99(0.96,1.02)	0.461	0.97(0.93,1.01)	0.131	1.01(0.93,1.09)	0.855	0.605
PFDN5.4271.75.2	PFDN5	20	1.01(0.98,1.05)	0.461	1.05(0.99,1.1)	0.054	1.03(0.93,1.15)	0.558	0.727
CLMP.10440.26.3	CLMP	23	0.99(0.96,1.02)	0.463	0.99(0.95,1.03)	0.464	0.99(0.93,1.08)	0.974	0.785
YWHAZ.5858.6.5	YWHAZ	20	1.01(0.98,1.04)	0.463	0.99(0.95,1.03)	0.619	0.99(0.92,1.08)	0.913	0.649
OSBPL11.12878.60.3	OSBPL11	24	0.99(0.96,1.02)	0.463	0.98(0.94,1.02)	0.26	1.02(0.95,1.09)	0.597	0.349
FGA.FGB.FGG.4907.56.1	FGA.FGB.FGG	13	0.98(0.94,1.03)	0.464	0.96(0.91,1.01)	0.147	0.88(0.79,0.98)	0.023	0.033
CD33.3166.92.1	CD33	14	0.99(0.98,1.01)	0.465	0.99(0.98,1.01)	0.573	0.99(0.98,1.02)	0.864	0.637
C9.3060.43.2	C9	15	0.99(0.95,1.02)	0.465	0.99(0.94,1.04)	0.754	0.95(0.87,1.03)	0.196	0.279
ACE2.2805.6.2	ACE2	21	0.99(0.95,1.02)	0.466	0.97(0.93,1.01)	0.182	0.99(0.92,1.08)	0.931	0.789
NCF2.10047.12.3	NCF2	24	0.99(0.97,1.01)	0.466	0.99(0.96,1.01)	0.315	0.99(0.95,1.02)	0.424	0.653
PTH1R.13470.43.3	PTH1R	11	0.98(0.94,1.03)	0.467	0.97(0.91,1.03)	0.331	1.06(0.92,1.22)	0.423	0.271
EXOSC3.12605.1.3	EXOSC3	21	0.99(0.95,1.03)	0.467	0.99(0.95,1.04)	0.76	1.01(0.91,1.13)	0.827	0.608
ATP2A3.13510.7.3	ATP2A3	22	0.99(0.96,1.02)	0.467	0.98(0.94,1.02)	0.255	1.01(0.93,1.09)	0.831	0.593
APPL1.12825.18.3	APPL1	19	1.02(0.97,1.06)	0.467	0.99(0.95,1.04)	0.744	1.06(0.97,1.16)	0.222	0.317
C1QBP.4967.1.1	C1QBP	25	0.99(0.96,1.02)	0.467	0.99(0.95,1.03)	0.502	0.97(0.9,1.05)	0.519	0.693
DSG2.9484.75.3	DSG2	23	0.99(0.96,1.02)	0.467	1.01(0.96,1.05)	0.835	1.06(0.96,1.16)	0.246	0.146
IL13RA1.2633.52.2	IL13RA1	18	0.99(0.96,1.02)	0.468	0.98(0.94,1.02)	0.325	0.99(0.92,1.07)	0.784	0.972
BAGE2.6294.11.3	BAGE2	21	0.99(0.97,1.02)	0.468	0.98(0.95,1.02)	0.317	0.98(0.93,1.02)	0.297	0.436
ACVR1B.2806.49.2	ACVR1B	14	0.99(0.95,1.03)	0.468	0.99(0.94,1.05)	0.817	0.99(0.9,1.11)	0.986	0.769
FUT5.4549.78.2	FUT5	18	0.99(0.97,1.01)	0.468	0.98(0.95,1.01)	0.113	0.98(0.94,1.01)	0.21	0.306
APOE.2937.10.2	APOE	17	0.99(0.95,1.02)	0.468	0.99(0.94,1.03)	0.556	1.06(0.98,1.15)	0.162	0.06
SKP1.3902.21.2	SKP1	20	0.99(0.95,1.02)	0.468	0.96(0.91,1.01)	0.065	0.96(0.88,1.05)	0.403	0.559
IL9.5834.18.3	IL9	20	0.99(0.95,1.02)	0.469	0.99(0.95,1.04)	0.891	1.01(0.93,1.1)	0.741	0.489
RASA1.5481.16.3	RASA1	21	0.99(0.96,1.02)	0.469	0.99(0.96,1.04)	0.898	1.05(0.98,1.12)	0.205	0.089
EGFR.2677.1.1	EGFR	18	1.01(0.98,1.05)	0.469	1.01(0.95,1.05)	0.998	1.01(0.92,1.12)	0.813	0.99
SCARA3.9569.14.3	SCARA3	12	0.98(0.94,1.03)	0.469	0.97(0.92,1.03)	0.373	1.07(0.96,1.19)	0.211	0.088
PQLC2L.7939.1.3	PQLC2L	11	1.02(0.97,1.07)	0.47	1.01(0.95,1.07)	0.676	1.04(0.92,1.19)	0.511	0.682
CD63.9190.7.3	CD63	28	0.99(0.97,1.02)	0.47	1.01(0.97,1.04)	0.861	1.03(0.95,1.11)	0.497	0.324
TCN1.11232.46.3	TCN1	19	1.01(0.98,1.04)	0.47	1.01(0.96,1.04)	0.952	0.95(0.9,1.01)	0.114	0.031
ERH.11614.29.3	ERH	20	0.99(0.96,1.02)	0.47	0.99(0.95,1.03)	0.561	0.98(0.93,1.04)	0.526	0.741
ATAD1.6625.31.3	ATAD1	17	1.01(0.98,1.05)	0.471	0.99(0.95,1.04)	0.727	0.98(0.89,1.07)	0.63	0.407
CDH5.2819.23.2	CDH5	31	0.99(0.97,1.01)	0.471	0.99(0.97,1.02)	0.777	0.99(0.96,1.02)	0.629	0.994
TNS2.11667.29.3	TNS2	21	1.01(0.98,1.04)	0.471	1.04(1.01,1.08)	0.032	1.04(0.98,1.1)	0.195	0.279
LTA.4703.87.2	LTA	19	1.01(0.98,1.05)	0.471	1.01(0.97,1.06)	0.608	0.91(0.83,0.99)	0.05	0.018
CRYBB2.10000.28.3	CRYBB2	23	1.01(0.98,1.04)	0.472	1.01(0.96,1.05)	0.849	1.02(0.94,1.11)	0.684	0.881
TYMSOS.8263.64.3	TYMSOS	20	1.01(0.98,1.05)	0.472	1.01(0.97,1.06)	0.628	1.03(0.94,1.12)	0.56	0.735
SFTPC.5738.25.3	SFTPC	27	0.99(0.96,1.02)	0.472	0.99(0.96,1.04)	0.789	0.96(0.89,1.03)	0.267	0.373
MAPK1.3115.64.2	MAPK1	20	0.99(0.96,1.02)	0.473	0.99(0.96,1.03)	0.595	1.01(0.95,1.07)	0.811	0.537
JAG2.5093.47.3	JAG2	19	0.99(0.95,1.02)	0.473	0.99(0.95,1.04)	0.739	0.96(0.88,1.05)	0.398	0.538
FCRL1.5728.60.3	FCRL1	21	0.99(0.95,1.02)	0.473	0.99(0.95,1.04)	0.747	0.95(0.88,1.02)	0.131	0.186
SLAMF6.5128.53.3	SLAMF6	14	1.02(0.97,1.07)	0.474	0.99(0.93,1.05)	0.707	0.96(0.85,1.08)	0.495	0.267
MSR1.11207.3.3	MSR1	15	1.01(0.98,1.05)	0.474	1.02(0.97,1.08)	0.365	0.97(0.89,1.05)	0.44	0.224
USP21.12681.63.3	USP21	18	1.01(0.98,1.04)	0.475	0.99(0.96,1.02)	0.413	0.98(0.93,1.03)	0.472	0.207
SYT2.9577.26.3	SYT2	15	0.99(0.95,1.02)	0.475	0.99(0.95,1.05)	0.912	1.05(0.95,1.17)	0.326	0.184
SIT1.11194.6.3	SIT1	25	0.99(0.96,1.02)	0.476	0.98(0.94,1.02)	0.348	1.01(0.93,1.08)	0.989	0.747
UBE2B.9865.40.3	UBE2B	24	0.99(0.96,1.02)	0.476	1.01(0.96,1.04)	0.955	0.99(0.92,1.08)	0.914	0.872
SIRT5.12461.8.3	SIRT5	17	0.99(0.95,1.02)	0.476	0.99(0.95,1.04)	0.773	1.01(0.91,1.1)	0.965	0.746
DCBLD2.9338.2.3	DCBLD2	17	1.01(0.98,1.05)	0.477	0.98(0.94,1.03)	0.456	1.01(0.94,1.07)	0.909	0.761
TNFAIP6.5036.50.1	TNFAIP6	29	0.99(0.97,1.01)	0.477	0.99(0.96,1.01)	0.294	0.99(0.95,1.03)	0.706	0.999
STK16.3471.49.1	STK16	23	0.99(0.95,1.02)	0.477	0.97(0.93,1.01)	0.181	0.98(0.89,1.07)	0.599	0.786
TG.4165.2.1	TG	17	1.02(0.97,1.06)	0.477	1.01(0.97,1.07)	0.576	1.11(1.01,1.22)	0.033	0.047
IL7R.5089.11.3	IL7R	22	0.99(0.96,1.02)	0.478	0.99(0.96,1.03)	0.762	0.98(0.9,1.06)	0.614	0.784
GZMA.3440.7.2	GZMA	15	1.01(0.98,1.05)	0.478	1.01(0.96,1.06)	0.782	1.02(0.93,1.12)	0.673	0.884
UQCRB.12957.62.3	UQCRB	16	1.01(0.98,1.05)	0.478	1.01(0.97,1.06)	0.556	1.06(0.97,1.16)	0.205	0.281
TTC17.8800.14.3	TTC17	17	0.99(0.95,1.03)	0.478	0.99(0.94,1.05)	0.808	0.99(0.9,1.1)	0.939	0.81
C1QTNF1.6304.8.3	C1QTNF1	21	1.01(0.98,1.04)	0.479	1.02(0.98,1.06)	0.269	0.98(0.91,1.05)	0.508	0.306
ATG7.12627.97.3	ATG7	13	1.01(0.98,1.05)	0.479	1.02(0.96,1.07)	0.572	1.01(0.93,1.09)	0.82	0.891
COX4I2.7850.1.3	COX4I2	18	1.01(0.98,1.05)	0.479	1.01(0.96,1.05)	0.728	0.98(0.9,1.06)	0.601	0.37
PRKCZ.2645.54.1	PRKCZ	23	1.01(0.98,1.04)	0.479	0.99(0.96,1.04)	0.917	1.03(0.95,1.11)	0.464	0.62
RBM23.11590.5.3	RBM23	22	0.99(0.97,1.01)	0.48	0.99(0.96,1.02)	0.327	1.01(0.97,1.05)	0.655	0.313
ZAP70.3837.6.2	ZAP70	20	1.01(0.98,1.05)	0.48	1.01(0.97,1.06)	0.527	1.05(0.97,1.14)	0.206	0.286
ARPP19.4963.19.1	ARPP19	16	0.99(0.96,1.02)	0.48	0.99(0.96,1.03)	0.589	0.98(0.94,1.03)	0.519	0.76
ELL2.11494.4.3	ELL2	11	0.99(0.94,1.03)	0.48	0.99(0.93,1.05)	0.649	0.95(0.87,1.03)	0.199	0.284
LYN.3381.24.2	LYN	12	0.99(0.95,1.02)	0.48	0.97(0.92,1.03)	0.319	0.97(0.88,1.07)	0.57	0.741
ZNF174.11486.26.3	ZNF174	21	1.01(0.98,1.04)	0.481	0.99(0.95,1.04)	0.895	1.01(0.94,1.09)	0.821	0.943
IFNGR2.8818.13.3	IFNGR2	12	1.01(0.97,1.06)	0.481	1.02(0.97,1.08)	0.378	0.98(0.84,1.14)	0.771	0.621
SCGN.10894.25.3	SCGN	15	0.99(0.95,1.02)	0.482	1.01(0.95,1.06)	0.889	1.02(0.94,1.1)	0.622	0.329
CLPS.5749.53.3	CLPS	23	1.01(0.98,1.04)	0.482	0.99(0.95,1.03)	0.545	0.99(0.94,1.06)	0.986	0.687
GALNT3.6593.5.3	GALNT3	14	1.01(0.97,1.06)	0.482	1.01(0.95,1.06)	0.986	1.02(0.92,1.14)	0.664	0.85
CTSV.3364.76.2	CTSV	16	1.01(0.98,1.05)	0.483	1.02(0.98,1.07)	0.328	1.02(0.94,1.12)	0.623	0.828
MAZ.13436.54.3	MAZ	18	1.01(0.98,1.05)	0.483	1.01(0.96,1.06)	0.734	0.94(0.85,1.04)	0.257	0.13
NTN1.6649.51.3	NTN1	16	1.01(0.98,1.04)	0.483	1.01(0.97,1.04)	0.705	0.99(0.94,1.04)	0.736	0.411
USE1.8057.78.3	USE1	19	0.99(0.96,1.02)	0.483	0.98(0.94,1.03)	0.422	0.99(0.93,1.07)	0.931	0.78
PODXL.8792.17.3	PODXL	20	0.99(0.96,1.02)	0.483	1.01(0.96,1.05)	0.82	0.99(0.92,1.07)	0.859	0.9
C1QTNF5.7810.20.3	C1QTNF5	24	0.99(0.97,1.02)	0.483	0.99(0.95,1.03)	0.549	0.95(0.88,1.02)	0.125	0.171
PTEN.3831.21.1	PTEN	21	0.99(0.96,1.02)	0.483	0.98(0.94,1.02)	0.367	0.97(0.9,1.04)	0.386	0.532
PRKAA2.PRKAB2.PRKAG1.5245.40.5	PRKAA2.PRKAB2.PRKAG1	14	1.02(0.97,1.06)	0.484	0.99(0.95,1.05)	0.894	0.91(0.83,1.01)	0.08	0.028
RCVRN.14334.3.3	RCVRN	18	1.01(0.98,1.05)	0.485	1.03(0.98,1.08)	0.267	1.05(0.95,1.15)	0.332	0.446
CD48.3292.75.1	CD48	20	0.99(0.96,1.02)	0.485	0.98(0.94,1.03)	0.488	1.05(0.97,1.13)	0.228	0.094
SMOC1.13118.5.3	SMOC1	24	0.99(0.97,1.02)	0.485	0.99(0.96,1.03)	0.654	0.96(0.9,1.02)	0.171	0.237
TREM1.9266.1.3	TREM1	15	1.01(0.98,1.04)	0.486	1.01(0.97,1.05)	0.756	0.99(0.94,1.06)	0.982	0.668
NENF.9219.70.3	NENF	18	1.01(0.98,1.05)	0.486	0.99(0.95,1.05)	0.898	0.97(0.89,1.05)	0.408	0.209
ENDOU.5656.53.3	ENDOU	25	0.99(0.96,1.02)	0.487	0.97(0.92,1.01)	0.112	1.02(0.93,1.12)	0.697	0.489
SSB.13625.19.3	SSB	14	1.02(0.97,1.06)	0.487	1.02(0.96,1.08)	0.532	1.02(0.9,1.15)	0.795	0.994
IGSF11.9279.7.3	IGSF11	27	1.01(0.98,1.04)	0.487	1.01(0.98,1.05)	0.494	0.96(0.9,1.03)	0.262	0.127
RNF122.11160.56.3	RNF122	17	1.01(0.98,1.05)	0.488	1.01(0.97,1.06)	0.568	1.04(0.97,1.12)	0.247	0.344
RPS27A.4474.19.2	RPS27A	21	0.99(0.96,1.02)	0.488	0.99(0.95,1.03)	0.577	0.98(0.92,1.05)	0.603	0.82
SNAP25.13105.7.3	SNAP25	23	0.99(0.96,1.02)	0.488	0.99(0.96,1.04)	0.83	1.01(0.95,1.06)	0.873	0.564
C18orf32.8236.8.3	C18orf32	18	1.01(0.97,1.06)	0.488	0.99(0.95,1.05)	0.865	1.05(0.94,1.17)	0.402	0.528
CARS.14098.28.3	CARS	19	1.01(0.97,1.06)	0.489	1.01(0.95,1.06)	0.881	0.99(0.9,1.09)	0.897	0.641
POMC.4890.10.1	POMC	20	1.01(0.98,1.04)	0.489	1.01(0.97,1.06)	0.532	0.98(0.9,1.06)	0.626	0.418
CD3G.7924.7.3	CD3G	24	1.01(0.98,1.04)	0.489	1.03(0.99,1.07)	0.135	1.04(0.97,1.11)	0.242	0.334
EHBP1.12813.18.3	EHBP1	24	1.01(0.98,1.04)	0.489	1.01(0.97,1.04)	0.797	0.99(0.93,1.05)	0.794	0.528
ERP29.13728.19.3	ERP29	14	0.98(0.94,1.03)	0.489	0.99(0.93,1.05)	0.661	0.9(0.81,0.99)	0.027	0.038
PRRG4.9579.59.3	PRRG4	13	0.98(0.93,1.04)	0.489	1.03(0.97,1.1)	0.283	1.01(0.87,1.16)	0.93	0.712
IGFBP7.3320.49.2	IGFBP7	17	0.99(0.96,1.02)	0.49	0.99(0.95,1.03)	0.586	1.03(0.95,1.11)	0.458	0.262
IFNL1.4396.54.1	IFNL1	13	0.98(0.93,1.03)	0.49	0.99(0.93,1.05)	0.656	0.94(0.82,1.07)	0.344	0.458
AZGP1.9312.8.3	AZGP1	16	0.99(0.96,1.02)	0.49	0.98(0.94,1.03)	0.448	1.03(0.95,1.11)	0.508	0.3
VPS4B.12668.7.3	VPS4B	27	1.01(0.98,1.03)	0.49	0.99(0.95,1.02)	0.471	1.01(0.95,1.07)	0.784	0.971
CD38.11505.1.3	CD38	19	1.01(0.98,1.05)	0.491	1.04(0.99,1.09)	0.085	1.04(0.95,1.13)	0.432	0.565
PELI2.12702.13.3	PELI2	21	1.01(0.98,1.04)	0.492	1.02(0.98,1.06)	0.44	1.01(0.94,1.09)	0.793	0.981
REN.3396.54.2	REN	21	1.01(0.98,1.04)	0.492	1.03(0.98,1.07)	0.249	0.95(0.87,1.04)	0.288	0.173
LCN8.5643.2.3	LCN8	14	1.01(0.98,1.05)	0.492	1.02(0.97,1.07)	0.487	1.06(0.96,1.18)	0.246	0.328
NCAM2.6507.16.3	NCAM2	24	0.99(0.96,1.02)	0.493	1.01(0.97,1.05)	0.651	0.95(0.86,1.05)	0.33	0.418
ENTHD2.7947.19.3	ENTHD2	18	1.01(0.97,1.05)	0.493	1.03(0.98,1.08)	0.192	1.05(0.98,1.14)	0.185	0.258
HTATIP2.7753.21.3	HTATIP2	21	1.01(0.98,1.04)	0.493	1.01(0.97,1.06)	0.584	0.99(0.93,1.07)	0.97	0.691
LRRC37A2.8897.3.3	LRRC37A2	20	0.99(0.96,1.02)	0.493	0.99(0.95,1.04)	0.753	0.99(0.91,1.06)	0.714	0.924
ATAD2.13043.157.3	ATAD2	20	1.01(0.98,1.04)	0.493	1.01(0.96,1.05)	0.994	0.99(0.92,1.07)	0.741	0.494
PLA2G16.7865.126.3	PLA2G16	19	0.99(0.95,1.03)	0.493	0.99(0.95,1.03)	0.616	0.98(0.89,1.07)	0.614	0.809
LRRC19.7014.27.3	LRRC19	16	0.99(0.97,1.01)	0.493	0.99(0.97,1.01)	0.142	0.98(0.95,1.01)	0.194	0.252
VCAN.9561.21.3	VCAN	18	1.01(0.97,1.06)	0.494	1.01(0.96,1.06)	0.602	1.03(0.9,1.18)	0.646	0.795
IFIT2.9853.3.3	IFIT2	10	1.02(0.97,1.06)	0.494	1.02(0.96,1.08)	0.482	0.95(0.88,1.04)	0.289	0.104
GABBR2.9930.48.3	GABBR2	17	1.01(0.98,1.05)	0.494	1.01(0.95,1.05)	0.942	1.05(0.97,1.13)	0.219	0.303
REPIN1.13554.78.3	REPIN1	14	0.99(0.96,1.02)	0.494	0.98(0.94,1.02)	0.272	0.96(0.9,1.01)	0.124	0.167
SPARC.14110.200.3	SPARC	23	1.01(0.98,1.04)	0.494	1.01(0.97,1.05)	0.649	1.05(0.97,1.15)	0.226	0.298
METTL1.12514.16.3	METTL1	17	1.01(0.98,1.04)	0.494	1.01(0.97,1.05)	0.604	0.97(0.9,1.06)	0.531	0.339
IRF1.10351.51.3	IRF1	19	1.01(0.98,1.04)	0.494	1.01(0.96,1.05)	0.824	0.95(0.89,1.02)	0.168	0.053
GRB2.5464.52.3	GRB2	23	0.99(0.97,1.02)	0.495	0.98(0.94,1.02)	0.345	0.98(0.93,1.04)	0.516	0.72
EDC4.13066.42.3	EDC4	18	0.99(0.94,1.03)	0.496	0.99(0.94,1.05)	0.768	1.02(0.93,1.12)	0.679	0.408
CLEC4M.3030.3.2	CLEC4M	20	0.99(0.96,1.02)	0.496	1.01(0.96,1.05)	0.889	1.01(0.94,1.09)	0.756	0.519
RAB27B.13596.3.3	RAB27B	23	0.99(0.96,1.02)	0.496	0.98(0.94,1.02)	0.238	0.97(0.9,1.04)	0.412	0.559
FBP1.7206.20.3	FBP1	19	0.99(0.96,1.02)	0.496	0.98(0.94,1.03)	0.473	1.04(0.96,1.14)	0.342	0.198
ABLIM3.13578.98.3	ABLIM3	19	1.01(0.98,1.05)	0.496	0.99(0.95,1.04)	0.814	1.09(0.99,1.19)	0.051	0.068
NPC2.6259.60.3	NPC2	23	1.01(0.99,1.02)	0.497	1.01(0.99,1.03)	0.571	1.01(0.98,1.03)	0.741	0.801
MADCAM1.11258.41.3	MADCAM1	16	0.99(0.95,1.02)	0.497	1.01(0.95,1.05)	0.959	0.99(0.91,1.09)	0.945	0.84
FOLH1.3218.8.2	FOLH1	17	0.99(0.96,1.02)	0.497	1.01(0.96,1.05)	0.718	1.01(0.95,1.09)	0.678	0.412
MMP16.9719.145.3	MMP16	19	0.99(0.95,1.03)	0.498	0.96(0.91,1.01)	0.084	1.05(0.96,1.16)	0.276	0.135
TXNIP.11682.7.3	TXNIP	15	1.01(0.97,1.06)	0.498	1.01(0.96,1.07)	0.672	1.03(0.93,1.13)	0.584	0.769
COX8A.10497.242.3	COX8A	14	0.99(0.97,1.02)	0.499	0.99(0.97,1.03)	0.837	1.01(0.97,1.04)	0.893	0.414
ADCK4.9794.17.3	ADCK4	17	0.99(0.95,1.02)	0.499	0.96(0.91,1.01)	0.107	0.98(0.9,1.06)	0.557	0.734
TMOD1.12595.11.3	TMOD1	16	1.01(0.98,1.05)	0.499	1.02(0.97,1.07)	0.496	1.05(0.96,1.15)	0.283	0.382
PTPRU.8337.65.3	PTPRU	20	1.01(0.98,1.05)	0.499	1.02(0.97,1.07)	0.415	1.01(0.9,1.13)	0.877	0.938
VSTM4.7242.14.3	VSTM4	23	1.01(0.98,1.05)	0.5	1.02(0.98,1.07)	0.354	0.99(0.9,1.1)	0.905	0.713
LRRTM4.8646.61.3	LRRTM4	19	1.01(0.98,1.05)	0.5	1.01(0.96,1.06)	0.633	0.96(0.88,1.04)	0.299	0.149
MDM2.4245.80.2	MDM2	17	0.99(0.95,1.02)	0.5	0.99(0.94,1.04)	0.726	0.99(0.92,1.08)	0.928	0.835
GHR.2948.58.2	GHR	18	1.01(0.98,1.05)	0.5	1.01(0.96,1.05)	0.809	1.03(0.94,1.12)	0.566	0.734
PDE6D.13491.40.3	PDE6D	13	1.01(0.98,1.05)	0.5	0.99(0.94,1.04)	0.566	1.06(0.94,1.19)	0.333	0.427
FAM24B.8775.61.3	FAM24B	19	0.99(0.96,1.02)	0.5	0.99(0.95,1.04)	0.833	0.97(0.9,1.06)	0.534	0.708
ACPL2.6079.59.3	ACPL2	14	1.01(0.98,1.04)	0.5	1.01(0.97,1.05)	0.732	1.01(0.95,1.08)	0.7	0.937
HNRNPK.4994.178.1	HNRNPK	25	1.01(0.98,1.04)	0.501	1.01(0.96,1.04)	0.889	0.98(0.9,1.07)	0.604	0.418
RIC3.11228.37.3	RIC3	17	1.01(0.98,1.04)	0.501	1.01(0.97,1.05)	0.671	0.96(0.88,1.04)	0.305	0.175
KIAA1324.10637.50.3	KIAA1324	20	0.99(0.96,1.02)	0.501	0.99(0.95,1.04)	0.739	0.96(0.88,1.04)	0.276	0.366
NDUFB11.7747.47.3	NDUFB11	18	0.99(0.95,1.02)	0.502	0.99(0.94,1.04)	0.647	0.93(0.85,1.02)	0.134	0.179
TBX5.11202.70.3	TBX5	22	1.01(0.98,1.04)	0.502	1.02(0.98,1.06)	0.406	0.99(0.91,1.07)	0.83	0.617
FUT10.7156.2.3	FUT10	18	1.01(0.98,1.04)	0.502	1.02(0.99,1.05)	0.259	0.99(0.94,1.04)	0.622	0.34
FAM20B.7198.197.3	FAM20B	26	1.01(0.98,1.05)	0.502	1.01(0.96,1.04)	0.944	0.95(0.87,1.04)	0.241	0.123
B3GALTL.5727.35.3	B3GALTL	24	0.99(0.96,1.02)	0.502	0.99(0.96,1.04)	0.856	0.99(0.92,1.06)	0.721	0.943
APMAP.10605.22.3	APMAP	25	0.99(0.97,1.02)	0.503	0.99(0.96,1.03)	0.762	0.98(0.93,1.04)	0.593	0.793
HEG1.8947.268.3	HEG1	24	0.99(0.96,1.02)	0.503	0.98(0.94,1.02)	0.372	0.98(0.9,1.06)	0.561	0.729
SLAMF7.5487.7.3	SLAMF7	19	1.01(0.99,1.02)	0.503	1.01(0.98,1.02)	0.926	1.01(0.98,1.02)	0.929	0.556
NELL2.6022.57.3	NELL2	17	0.99(0.95,1.02)	0.503	0.99(0.95,1.05)	0.865	1.01(0.92,1.1)	0.882	0.641
PLS1.12737.12.3	PLS1	18	0.99(0.96,1.02)	0.503	0.98(0.93,1.03)	0.376	0.93(0.86,1.02)	0.108	0.144
ERBB3.2617.56.35	ERBB3	15	1.02(0.97,1.06)	0.504	1.01(0.96,1.07)	0.636	1.11(0.98,1.25)	0.097	0.131
ABHD14A.5715.4.3	ABHD14A	19	0.99(0.97,1.02)	0.504	0.99(0.96,1.02)	0.598	0.98(0.94,1.02)	0.347	0.493
GZMB.4133.54.2	GZMB	23	1.01(0.99,1.03)	0.504	1.01(0.99,1.04)	0.353	1.01(0.97,1.05)	0.601	0.87
IL2.3070.1.2	IL2	23	0.99(0.95,1.02)	0.504	1.01(0.97,1.05)	0.77	0.99(0.89,1.1)	0.875	0.948
PSG2.6405.74.3	PSG2	13	1.01(0.98,1.05)	0.505	1.01(0.96,1.06)	0.829	1.05(0.96,1.16)	0.287	0.384
CDC25B.12427.8.3	CDC25B	18	0.99(0.96,1.02)	0.505	1.01(0.96,1.05)	0.822	1.04(0.95,1.13)	0.438	0.28
CGREF1.6257.56.3	CGREF1	28	0.99(0.96,1.02)	0.506	0.98(0.94,1.02)	0.261	0.92(0.85,0.99)	0.022	0.028
ALDOA.5864.10.3	ALDOA	11	0.99(0.95,1.03)	0.506	0.97(0.93,1.03)	0.32	0.94(0.85,1.03)	0.181	0.242
IL1RL2.2994.71.2	IL1RL2	27	1.01(0.98,1.04)	0.507	1.01(0.97,1.05)	0.652	1.06(0.98,1.14)	0.159	0.213
MYRF.8843.34.3	MYRF	27	1.01(0.98,1.05)	0.507	1.01(0.97,1.06)	0.519	1.08(0.98,1.19)	0.105	0.14
KIAA0319L.13698.28.3	KIAA0319L	20	0.99(0.96,1.02)	0.507	0.98(0.93,1.03)	0.379	1.02(0.91,1.14)	0.776	0.61
IGDCC4.9793.145.3	IGDCC4	16	0.99(0.96,1.02)	0.508	1.01(0.97,1.06)	0.617	1.02(0.95,1.09)	0.629	0.365
MPL.3473.78.2	MPL	13	0.99(0.95,1.02)	0.508	0.98(0.93,1.03)	0.481	1.03(0.93,1.15)	0.532	0.356
TFRC.6895.1.3	TFRC	22	1.01(0.98,1.04)	0.508	1.03(0.98,1.07)	0.252	0.98(0.92,1.06)	0.658	0.406
CTCF.14624.51.3	CTCF	20	0.99(0.96,1.02)	0.508	0.99(0.94,1.03)	0.538	0.97(0.89,1.05)	0.44	0.584
MICB.5102.55.3	MICB	24	0.99(0.96,1.02)	0.509	0.99(0.95,1.03)	0.66	0.95(0.9,1.01)	0.131	0.175
PTPN11.3397.7.4	PTPN11	16	0.99(0.96,1.02)	0.509	0.98(0.94,1.02)	0.381	0.95(0.88,1.02)	0.138	0.184
ASGR1.5452.71.3	ASGR1	16	1.01(0.98,1.05)	0.509	1.02(0.97,1.08)	0.408	1.01(0.93,1.1)	0.798	0.954
RELL2.6600.70.3	RELL2	24	0.99(0.96,1.02)	0.511	1.01(0.96,1.05)	0.893	0.97(0.9,1.05)	0.513	0.664
SARS2.12348.46.3	SARS2	20	0.99(0.96,1.02)	0.511	0.99(0.96,1.05)	0.985	0.97(0.89,1.06)	0.544	0.689
ZNRF3.13428.52.3	ZNRF3	14	1.02(0.97,1.06)	0.511	1.01(0.95,1.06)	0.788	0.94(0.84,1.04)	0.219	0.1
ASMTL.10089.7.3	ASMTL	18	1.01(0.97,1.05)	0.511	1.02(0.97,1.07)	0.435	0.97(0.89,1.06)	0.482	0.275
BECN1.13032.1.3	BECN1	17	1.01(0.98,1.05)	0.512	1.01(0.96,1.05)	0.883	0.97(0.89,1.06)	0.463	0.28
ISL1.11549.6.3	ISL1	16	1.02(0.97,1.06)	0.512	1.01(0.95,1.06)	0.988	1.07(0.94,1.22)	0.334	0.429
CKM.2670.67.4	CKM	12	0.99(0.95,1.03)	0.513	0.99(0.94,1.05)	0.859	0.97(0.89,1.05)	0.41	0.554
TIMP4.6462.12.3	TIMP4	23	0.99(0.97,1.02)	0.513	0.99(0.96,1.03)	0.761	0.98(0.93,1.03)	0.464	0.631
QRFP.6463.59.3	QRFP	14	1.01(0.97,1.05)	0.513	0.99(0.95,1.05)	0.978	1.06(0.94,1.19)	0.349	0.445
STK17B.5249.31.3	STK17B	23	1.01(0.98,1.04)	0.513	0.99(0.96,1.02)	0.509	1.02(0.98,1.07)	0.327	0.459
MLEC.6285.71.3	MLEC	20	0.99(0.96,1.02)	0.514	0.99(0.95,1.04)	0.812	0.98(0.91,1.06)	0.679	0.868
LEP.2575.5.5	LEP	16	1.01(0.97,1.05)	0.514	1.02(0.97,1.07)	0.503	1.04(0.94,1.14)	0.467	0.611
SNAI2.10014.31.3	SNAI2	18	1.01(0.98,1.05)	0.514	1.02(0.97,1.06)	0.528	1.03(0.94,1.13)	0.524	0.671
TESC.12831.21.3	TESC	16	0.99(0.95,1.02)	0.514	0.97(0.93,1.02)	0.308	0.95(0.86,1.05)	0.352	0.458
ERBB2.2616.23.18	ERBB2	19	1.01(0.98,1.04)	0.515	1.02(0.98,1.07)	0.331	0.99(0.91,1.1)	0.984	0.805
CNTNAP1.14617.7.3	CNTNAP1	15	1.01(0.98,1.05)	0.515	1.01(0.96,1.06)	0.744	1.03(0.93,1.14)	0.573	0.727
NRXN3.9799.3.3	NRXN3	16	0.99(0.95,1.03)	0.515	1.01(0.96,1.06)	0.66	0.98(0.88,1.08)	0.619	0.798
SPTLC2.7267.2.3	SPTLC2	10	1.02(0.96,1.07)	0.516	1.03(0.97,1.1)	0.293	1.03(0.87,1.22)	0.748	0.903
TREML2.5736.1.3	TREML2	19	1.01(0.98,1.04)	0.516	1.01(0.97,1.06)	0.561	1.01(0.96,1.06)	0.765	0.956
CDNF.4962.52.1	CDNF	16	0.99(0.96,1.02)	0.516	0.98(0.94,1.03)	0.421	1.04(0.97,1.11)	0.27	0.107
FAM107A.2760.2.2	FAM107A	16	1.01(0.98,1.05)	0.516	1.03(0.98,1.08)	0.301	1.01(0.92,1.1)	0.956	0.831
RNASE2.8394.56.3	RNASE2	12	1.01(0.97,1.06)	0.516	1.01(0.95,1.05)	0.997	1.03(0.92,1.16)	0.629	0.795
CXCL12.3516.60.2	CXCL12	20	1.01(0.98,1.04)	0.516	1.01(0.97,1.05)	0.588	1.01(0.95,1.08)	0.727	0.956
NUDT12.13947.371.3	NUDT12	18	0.99(0.95,1.02)	0.516	1.02(0.98,1.07)	0.353	1.01(0.93,1.09)	0.818	0.562
ACP5.3232.28.2	ACP5	19	1.01(0.98,1.05)	0.516	1.03(0.98,1.07)	0.286	1.05(0.96,1.16)	0.297	0.383
KCNN1.13539.131.3	KCNN1	30	1.01(0.98,1.04)	0.516	1.02(0.98,1.05)	0.421	0.95(0.88,1.03)	0.224	0.113
ADPGK.6221.1.3	ADPGK	20	0.99(0.96,1.02)	0.516	0.99(0.94,1.03)	0.563	1.02(0.94,1.1)	0.688	0.467
CD5.14065.11.3	CD5	15	1.01(0.97,1.06)	0.516	1.04(0.98,1.1)	0.188	1.05(0.93,1.19)	0.446	0.559
IFNAR1.9183.7.3	IFNAR1	17	0.99(0.96,1.02)	0.517	0.99(0.94,1.03)	0.569	0.96(0.9,1.03)	0.235	0.319
FAF2.9738.7.3	FAF2	13	0.99(0.95,1.03)	0.517	0.97(0.92,1.03)	0.344	0.98(0.89,1.08)	0.667	0.862
BPGM.12020.39.3	BPGM	14	1.01(0.98,1.05)	0.517	1.04(0.99,1.1)	0.129	0.98(0.89,1.08)	0.677	0.466
NPPB.7655.11.3	NPPB	9	0.99(0.95,1.03)	0.517	0.99(0.95,1.04)	0.763	1.01(0.92,1.12)	0.771	0.552
ANXA2.4961.17.1	ANXA2	20	0.99(0.98,1.01)	0.517	0.99(0.97,1.01)	0.524	0.99(0.97,1.02)	0.754	0.861
IL17RA.2992.59.2	IL17RA	16	1.01(0.98,1.04)	0.517	0.99(0.96,1.04)	0.997	0.99(0.93,1.06)	0.829	0.584
RNF150.9774.59.3	RNF150	33	0.99(0.97,1.02)	0.517	0.99(0.96,1.03)	0.803	1.03(0.96,1.1)	0.401	0.243
ARPP21.12860.7.3	ARPP21	24	0.99(0.96,1.02)	0.517	1.01(0.96,1.04)	0.937	0.97(0.89,1.05)	0.418	0.535
EMILIN3.9991.112.3	EMILIN3	15	1.01(0.98,1.05)	0.518	1.01(0.96,1.06)	0.795	1.01(0.91,1.11)	0.874	0.935
ABCC6.8935.22.3	ABCC6	15	1.01(0.98,1.05)	0.518	1.02(0.97,1.07)	0.382	0.98(0.91,1.06)	0.693	0.426
IL17D.4136.40.2	IL17D	20	1.01(0.97,1.06)	0.518	1.01(0.96,1.06)	0.691	0.99(0.9,1.11)	0.995	0.787
PPM1L.7187.3.3	PPM1L	22	0.99(0.96,1.02)	0.518	0.98(0.94,1.02)	0.351	0.97(0.89,1.06)	0.454	0.585
CAND1.13937.75.3	CAND1	14	0.99(0.95,1.03)	0.52	0.98(0.93,1.03)	0.408	1.04(0.95,1.14)	0.382	0.209
IFNA8.6214.84.3	IFNA8	19	1.01(0.97,1.05)	0.52	1.01(0.96,1.06)	0.779	0.99(0.92,1.09)	0.96	0.697
CEP57.9067.152.3	CEP57	11	1.01(0.97,1.06)	0.52	1.03(0.97,1.1)	0.286	1.01(0.93,1.11)	0.786	0.963
CCPG1.8889.5.3	CCPG1	18	1.01(0.98,1.04)	0.52	1.01(0.97,1.06)	0.667	0.97(0.89,1.06)	0.491	0.309
DLL1.5349.69.3	DLL1	24	1.01(0.98,1.05)	0.52	0.99(0.96,1.04)	0.979	1.01(0.93,1.09)	0.824	0.96
SPAST.8388.24.3	SPAST	21	1.01(0.98,1.04)	0.521	1.01(0.97,1.06)	0.546	1.08(0.97,1.21)	0.149	0.189
APP.3171.57.2	APP	19	1.01(0.98,1.05)	0.522	1.01(0.96,1.05)	0.884	0.93(0.84,1.03)	0.189	0.109
STX2.7738.299.3	STX2	20	0.99(0.95,1.02)	0.523	0.98(0.94,1.03)	0.486	0.99(0.89,1.1)	0.88	0.951
TMEM52.11186.12.3	TMEM52	23	0.99(0.96,1.02)	0.524	0.99(0.94,1.03)	0.536	0.96(0.89,1.04)	0.32	0.422
ENO2.11083.23.3	ENO2	19	0.99(0.96,1.02)	0.524	0.97(0.93,1.01)	0.171	1.01(0.92,1.09)	0.975	0.759
IFNGR1.5825.49.3	IFNGR1	15	1.01(0.98,1.04)	0.525	1.01(0.97,1.06)	0.533	1.04(0.97,1.11)	0.318	0.429
PSD2.9118.7.3	PSD2	19	1.01(0.98,1.03)	0.525	1.01(0.98,1.04)	0.562	1.03(0.98,1.08)	0.328	0.443
ATF6.11277.23.3	ATF6	24	1.01(0.98,1.04)	0.525	1.01(0.97,1.06)	0.494	1.01(0.92,1.1)	0.929	0.881
AHSG.3581.53.3	AHSG	18	0.99(0.97,1.02)	0.525	1.01(0.98,1.03)	0.612	1.02(0.98,1.06)	0.394	0.129
PCDHA7.8758.2.3	PCDHA7	21	0.99(0.96,1.02)	0.526	1.02(0.99,1.06)	0.185	1.01(0.96,1.07)	0.599	0.283
CMPK1.4786.58.3	CMPK1	22	1.01(0.98,1.04)	0.526	0.99(0.95,1.04)	0.926	1.02(0.95,1.1)	0.621	0.808
NEURL1.13604.27.3	NEURL1	18	0.99(0.95,1.03)	0.526	0.99(0.95,1.04)	0.687	1.01(0.91,1.11)	0.958	0.751
BCAP29.11570.94.3	BCAP29	14	1.01(0.97,1.05)	0.526	1.02(0.97,1.07)	0.458	0.95(0.85,1.07)	0.405	0.273
TNFSF4.2839.2.1	TNFSF4	16	0.99(0.95,1.03)	0.526	0.96(0.91,1.01)	0.138	0.94(0.85,1.05)	0.289	0.377
UBB.6641.60.3	UBB	23	1.01(0.98,1.05)	0.527	1.03(0.99,1.08)	0.172	0.96(0.86,1.07)	0.446	0.307
EMILIN3.8773.172.3	EMILIN3	17	1.01(0.98,1.05)	0.527	0.99(0.95,1.04)	0.771	0.99(0.92,1.08)	0.941	0.686
RNASE13.6424.2.3	RNASE13	16	1.01(0.98,1.05)	0.527	1.02(0.97,1.07)	0.522	1.09(0.99,1.19)	0.076	0.099
NAB2.13680.3.3	NAB2	29	1.01(0.98,1.04)	0.527	1.01(0.97,1.05)	0.747	0.97(0.9,1.05)	0.413	0.248
SERPINA12.6551.94.3	SERPINA12	21	0.99(0.96,1.02)	0.528	0.99(0.95,1.03)	0.581	1.01(0.92,1.11)	0.829	0.657
ANGPTL1.11142.11.3	ANGPTL1	13	0.99(0.96,1.02)	0.528	1.01(0.97,1.04)	0.761	0.98(0.92,1.04)	0.419	0.565
PEAR1.8275.31.3	PEAR1	23	1.01(0.98,1.03)	0.528	0.99(0.96,1.03)	0.9	0.97(0.91,1.04)	0.366	0.206
RFESD.13603.7.3	RFESD	14	0.99(0.96,1.02)	0.528	0.97(0.93,1.02)	0.259	0.97(0.91,1.04)	0.444	0.598
CYTH4.12746.4.3	CYTH4	17	1.01(0.98,1.04)	0.528	1.03(0.98,1.08)	0.232	0.98(0.9,1.06)	0.619	0.417
HMG20A.12712.9.3	HMG20A	16	1.01(0.97,1.06)	0.528	1.01(0.95,1.06)	0.837	0.91(0.84,0.99)	0.045	0.00945721
KLK8.2834.54.1	KLK8	29	0.99(0.97,1.02)	0.529	0.99(0.96,1.03)	0.797	1.01(0.95,1.07)	0.878	0.625
NEGR1.13109.82.3	NEGR1	16	1.01(0.98,1.05)	0.53	1.03(0.98,1.08)	0.299	0.94(0.84,1.06)	0.313	0.201
PIANP.14114.18.3	PIANP	14	1.01(0.97,1.05)	0.53	1.03(0.98,1.08)	0.31	0.98(0.88,1.09)	0.697	0.513
PCYOX1L.5599.88.3	PCYOX1L	18	0.99(0.96,1.02)	0.53	0.98(0.94,1.02)	0.427	0.99(0.94,1.06)	0.91	0.827
TFF3.4721.54.2	TFF3	23	0.99(0.96,1.02)	0.53	0.99(0.96,1.03)	0.806	0.98(0.92,1.04)	0.453	0.606
CRLF1.CLCF1.2607.54.2	CRLF1.CLCF1	15	0.99(0.95,1.03)	0.53	0.99(0.94,1.04)	0.657	1.04(0.96,1.13)	0.326	0.156
DNAJB9.11214.40.3	DNAJB9	25	1.01(0.98,1.04)	0.53	1.01(0.97,1.05)	0.732	1.04(0.98,1.1)	0.227	0.302
PDIA3.7832.181.3	PDIA3	25	1.01(0.98,1.04)	0.531	1.01(0.97,1.05)	0.541	0.98(0.91,1.05)	0.557	0.365
VIT.6234.74.3	VIT	19	1.01(0.98,1.04)	0.531	0.98(0.94,1.02)	0.413	0.96(0.88,1.04)	0.331	0.205
PSPN.2696.87.2	PSPN	16	1.02(0.97,1.07)	0.531	1.01(0.95,1.06)	0.843	0.92(0.81,1.03)	0.149	0.067
GRAMD1C.8336.267.3	GRAMD1C	20	0.99(0.96,1.02)	0.531	0.99(0.95,1.04)	0.735	0.98(0.91,1.06)	0.632	0.807
ALDH3A1.11480.1.3	ALDH3A1	12	0.99(0.94,1.03)	0.531	0.96(0.91,1.01)	0.104	1.04(0.93,1.17)	0.518	0.328
RBFOX2.11462.8.3	RBFOX2	27	1.01(0.98,1.04)	0.531	1.03(0.99,1.07)	0.193	0.99(0.92,1.07)	0.769	0.578
PKLR.11203.97.3	PKLR	18	1.01(0.98,1.05)	0.532	1.03(0.98,1.08)	0.23	0.94(0.84,1.05)	0.269	0.165
PTGFRN.12727.7.3	PTGFRN	20	0.99(0.97,1.02)	0.532	0.99(0.97,1.01)	0.327	0.99(0.96,1.02)	0.446	0.645
RLBP1.12936.38.3	RLBP1	21	1.01(0.98,1.04)	0.532	1.01(0.96,1.05)	0.717	1.01(0.93,1.09)	0.886	0.925
PAK4.13719.19.3	PAK4	19	1.01(0.98,1.04)	0.532	1.01(0.96,1.05)	0.734	1.03(0.96,1.12)	0.384	0.506
GGA3.11683.19.3	GGA3	19	0.99(0.96,1.02)	0.532	0.99(0.95,1.03)	0.543	1.02(0.96,1.08)	0.575	0.321
SMCO2.7925.18.3	SMCO2	11	0.99(0.94,1.03)	0.533	0.97(0.91,1.03)	0.27	1.01(0.92,1.11)	0.851	0.577
C1orf198.8035.6.3	C1orf198	15	1.01(0.98,1.05)	0.534	1.01(0.97,1.06)	0.639	1.04(0.97,1.11)	0.302	0.403
CASC4.8838.10.3	CASC4	25	0.99(0.96,1.02)	0.535	0.98(0.94,1.02)	0.35	1.05(0.97,1.14)	0.245	0.131
PMS2.11312.40.3	PMS2	11	1.01(0.97,1.06)	0.535	1.02(0.96,1.07)	0.593	1.04(0.93,1.15)	0.487	0.628
LYPD3.13107.9.3	LYPD3	20	1.01(0.98,1.04)	0.535	1.01(0.96,1.05)	0.922	0.96(0.89,1.04)	0.297	0.156
NRG4.14139.16.3	NRG4	27	1.01(0.98,1.04)	0.535	1.01(0.97,1.04)	0.845	1.01(0.94,1.08)	0.791	0.995
CHGA.8476.11.3	CHGA	18	1.01(0.98,1.05)	0.536	1.02(0.97,1.06)	0.466	1.04(0.93,1.15)	0.496	0.608
CDH15.11215.6.3	CDH15	20	1.01(0.98,1.04)	0.536	1.01(0.97,1.05)	0.579	1.01(0.94,1.07)	0.971	0.813
FAM163A.6260.14.3	FAM163A	25	0.99(0.97,1.02)	0.536	0.98(0.95,1.02)	0.325	0.97(0.92,1.03)	0.373	0.493
NT5C.12560.9.3	NT5C	18	1.01(0.98,1.04)	0.536	0.99(0.95,1.04)	0.793	1.01(0.94,1.07)	0.921	0.816
KLHL13.12463.7.3	KLHL13	22	0.99(0.97,1.02)	0.536	1.01(0.97,1.04)	0.761	0.97(0.91,1.03)	0.273	0.357
RNMTL1.9584.105.3	RNMTL1	17	0.99(0.97,1.01)	0.536	1.01(0.98,1.03)	0.83	1.01(0.98,1.05)	0.434	0.147
ETS2.12350.86.3	ETS2	21	0.99(0.96,1.02)	0.536	1.01(0.97,1.05)	0.757	1.01(0.94,1.08)	0.821	0.589
CBLN1.9313.27.3	CBLN1	19	1.01(0.98,1.05)	0.536	1.02(0.97,1.07)	0.457	1.06(0.99,1.14)	0.095	0.121
LCTL.10890.135.3	LCTL	11	1.02(0.97,1.07)	0.537	1.04(0.97,1.1)	0.267	0.97(0.84,1.12)	0.68	0.497
SLITRK3.10565.19.3	SLITRK3	18	0.99(0.96,1.02)	0.537	0.97(0.93,1.02)	0.2	0.97(0.91,1.04)	0.402	0.531
TNF.5936.53.3	TNF	15	1.01(0.97,1.06)	0.537	0.99(0.95,1.05)	0.899	0.96(0.87,1.07)	0.484	0.292
MLYCD.11538.216.3	MLYCD	14	1.01(0.97,1.06)	0.537	1.02(0.96,1.07)	0.585	0.96(0.86,1.08)	0.507	0.324
NLRP4.12794.6.3	NLRP4	18	1.01(0.98,1.05)	0.537	1.02(0.97,1.07)	0.446	1.05(0.94,1.17)	0.397	0.49
PEX5.5915.58.3	PEX5	19	1.01(0.97,1.05)	0.538	1.05(0.99,1.1)	0.101	1.04(0.93,1.16)	0.476	0.6
DUSP15.12838.28.3	DUSP15	10	0.98(0.92,1.04)	0.538	1.01(0.93,1.08)	0.911	0.97(0.77,1.2)	0.755	0.884
JAK2.4998.50.2	JAK2	24	0.99(0.97,1.01)	0.538	0.99(0.97,1.03)	0.818	1.01(0.96,1.06)	0.664	0.445
G0S2.8931.124.3	G0S2	18	1.01(0.98,1.05)	0.539	0.99(0.95,1.04)	0.664	1.03(0.96,1.11)	0.416	0.553
MICALL2.12891.1.3	MICALL2	19	1.01(0.98,1.04)	0.54	0.99(0.95,1.03)	0.467	1.02(0.95,1.09)	0.582	0.767
INHBA.INHBB.8467.9.3	INHBA.INHBB	14	0.98(0.93,1.04)	0.54	1.01(0.96,1.07)	0.652	1.05(0.82,1.36)	0.68	0.581
UBE2J1.6900.30.3	UBE2J1	23	1.01(0.98,1.05)	0.54	1.03(0.98,1.08)	0.221	1.05(0.96,1.14)	0.31	0.4
FLVCR1.9073.35.3	FLVCR1	19	1.01(0.98,1.05)	0.54	1.02(0.97,1.07)	0.403	1.05(0.96,1.14)	0.269	0.351
SMDT1.9497.3.3	SMDT1	27	1.01(0.98,1.05)	0.54	1.03(0.99,1.08)	0.1	0.99(0.91,1.07)	0.786	0.563
PPAPDC1A.13548.53.3	PPAPDC1A	21	0.99(0.95,1.02)	0.54	0.99(0.95,1.04)	0.866	1.07(0.98,1.17)	0.124	0.054
MFAP1.5606.24.3	MFAP1	20	1.01(0.98,1.04)	0.541	1.02(0.98,1.07)	0.35	0.99(0.93,1.07)	0.884	0.635
PDRG1.12593.33.3	PDRG1	17	0.99(0.95,1.03)	0.541	0.97(0.92,1.02)	0.187	0.92(0.83,1.01)	0.074	0.095
PXDNL.11324.3.3	PXDNL	18	0.99(0.96,1.02)	0.542	0.99(0.94,1.03)	0.61	1.03(0.95,1.13)	0.427	0.257
AMICA1.5094.62.3	AMICA1	20	1.01(0.98,1.04)	0.543	1.01(0.97,1.06)	0.648	0.97(0.89,1.06)	0.492	0.31
PDCD1.9227.15.3	PDCD1	19	1.01(0.98,1.04)	0.543	1.01(0.96,1.04)	0.956	0.99(0.92,1.06)	0.7	0.465
KLK8.13708.56.3	KLK8	18	0.99(0.95,1.03)	0.543	1.01(0.96,1.06)	0.687	0.99(0.92,1.06)	0.808	0.912
LRIT2.11716.28.3	LRIT2	15	0.99(0.95,1.03)	0.543	0.99(0.94,1.04)	0.746	1.05(0.96,1.14)	0.262	0.123
KPNA4.12698.72.3	KPNA4	15	0.99(0.95,1.03)	0.544	0.99(0.94,1.05)	0.788	0.99(0.92,1.08)	0.857	0.892
MENT.5744.12.3	MENT	21	0.99(0.95,1.03)	0.544	0.97(0.93,1.01)	0.163	0.97(0.89,1.06)	0.463	0.593
PACAP.7780.34.3	PACAP	14	1.01(0.97,1.06)	0.544	1.01(0.96,1.07)	0.635	0.93(0.84,1.04)	0.2	0.099
ARHGEF25.13519.112.3	ARHGEF25	19	1.01(0.97,1.06)	0.545	1.01(0.97,1.06)	0.516	1.06(0.96,1.17)	0.234	0.303
SETMAR.12462.20.3	SETMAR	19	1.01(0.98,1.04)	0.546	0.98(0.93,1.02)	0.351	1.05(0.97,1.13)	0.22	0.286
NPW.9986.14.3	NPW	24	0.99(0.97,1.02)	0.546	1.01(0.96,1.04)	0.96	0.99(0.94,1.05)	0.793	0.987
NAT1.12632.14.3	NAT1	15	1.01(0.97,1.06)	0.546	1.03(0.97,1.08)	0.319	0.99(0.9,1.09)	0.829	0.585
POMGNT2.6359.50.3	POMGNT2	28	0.99(0.97,1.02)	0.546	0.99(0.96,1.02)	0.539	0.98(0.93,1.04)	0.585	0.748
DEFB116.11144.10.3	DEFB116	12	0.99(0.95,1.03)	0.546	0.98(0.93,1.03)	0.39	0.98(0.87,1.1)	0.683	0.83
FGF20.2763.66.2	FGF20	25	1.01(0.98,1.04)	0.547	0.99(0.95,1.03)	0.714	0.98(0.91,1.05)	0.541	0.344
RNF148.7742.11.3	RNF148	15	0.99(0.96,1.02)	0.547	0.98(0.94,1.03)	0.424	1.04(0.95,1.14)	0.384	0.228
APBB3.13589.10.3	APBB3	17	0.99(0.96,1.02)	0.547	0.99(0.94,1.03)	0.573	0.99(0.92,1.06)	0.677	0.893
CA2.4970.55.1	CA2	13	1.01(0.97,1.05)	0.548	1.02(0.97,1.08)	0.467	0.99(0.89,1.1)	0.833	0.633
DUSP6.12341.8.3	DUSP6	10	0.99(0.94,1.03)	0.548	0.98(0.92,1.04)	0.539	1.11(0.97,1.26)	0.12	0.06
SULT4A1.8357.43.3	SULT4A1	19	1.01(0.98,1.04)	0.548	0.99(0.95,1.04)	0.673	1.11(0.99,1.24)	0.071	0.089
EIF2B1.10080.9.3	EIF2B1	15	0.99(0.96,1.02)	0.548	0.98(0.93,1.02)	0.337	0.99(0.92,1.07)	0.777	0.977
PIP4K2A.12697.30.3	PIP4K2A	10	1.02(0.96,1.08)	0.549	1.04(0.97,1.12)	0.258	0.95(0.81,1.11)	0.504	0.325
SLC41A2.12511.83.3	SLC41A2	15	1.01(0.97,1.06)	0.549	1.04(0.98,1.09)	0.185	1.04(0.93,1.17)	0.49	0.612
ZNRF4.9467.24.3	ZNRF4	16	1.01(0.98,1.05)	0.55	0.99(0.95,1.04)	0.671	0.99(0.91,1.08)	0.806	0.591
S100A2.11969.5.3	S100A2	16	1.01(0.97,1.05)	0.55	1.02(0.96,1.07)	0.565	1.08(0.99,1.16)	0.058	0.069
CTSH.8465.52.3	CTSH	12	0.99(0.98,1.01)	0.55	0.99(0.97,1.01)	0.435	0.99(0.96,1.02)	0.456	0.647
EFNB2.8772.5.3	EFNB2	19	1.01(0.97,1.05)	0.55	0.99(0.94,1.04)	0.794	0.99(0.92,1.09)	0.962	0.707
DUSP13.6525.17.3	DUSP13	20	1.01(0.98,1.04)	0.551	1.01(0.97,1.05)	0.624	1.02(0.94,1.1)	0.645	0.801
APCS.2474.54.5	APCS	8	0.99(0.95,1.03)	0.551	0.98(0.93,1.02)	0.316	0.96(0.9,1.03)	0.287	0.377
PRLR.5114.65.3	PRLR	12	0.99(0.95,1.03)	0.552	0.99(0.95,1.05)	0.991	0.98(0.89,1.09)	0.762	0.943
EFNB2.14131.37.3	EFNB2	18	0.99(0.96,1.02)	0.552	0.99(0.95,1.05)	0.885	0.96(0.89,1.03)	0.256	0.33
MXI1.9035.2.3	MXI1	13	0.99(0.95,1.03)	0.552	0.98(0.93,1.03)	0.452	0.91(0.81,1.01)	0.084	0.105
ANP32B.4194.26.3	ANP32B	25	0.99(0.96,1.02)	0.553	0.98(0.94,1.02)	0.337	1.03(0.95,1.11)	0.524	0.36
PTK2B.8918.64.3	PTK2B	11	0.99(0.95,1.03)	0.553	0.97(0.92,1.02)	0.217	0.96(0.86,1.07)	0.441	0.55
BCL2L1.4423.77.2	BCL2L1	24	0.99(0.96,1.02)	0.554	0.99(0.95,1.03)	0.647	0.99(0.93,1.05)	0.672	0.851
RMDN3.9290.8.3	RMDN3	33	0.99(0.97,1.02)	0.554	0.98(0.95,1.02)	0.409	0.98(0.91,1.05)	0.531	0.661
PPP2R3A.13665.35.3	PPP2R3A	17	0.99(0.96,1.02)	0.554	0.99(0.95,1.04)	0.738	0.93(0.84,1.02)	0.137	0.173
LDLR.13129.40.3	LDLR	18	1.01(0.97,1.05)	0.554	1.02(0.97,1.07)	0.545	0.98(0.89,1.08)	0.707	0.507
SORT1.11300.32.3	SORT1	19	0.99(0.95,1.03)	0.555	0.99(0.94,1.04)	0.616	1.02(0.92,1.12)	0.76	0.554
CD58.10938.13.3	CD58	12	1.01(0.97,1.05)	0.555	1.01(0.97,1.07)	0.577	1.05(0.93,1.18)	0.435	0.536
AK1.5012.67.1	AK1	13	1.01(0.97,1.07)	0.555	1.01(0.96,1.07)	0.704	1.08(0.94,1.24)	0.285	0.357
ERO1L.7060.2.3	ERO1L	20	0.99(0.96,1.02)	0.556	1.01(0.96,1.04)	0.875	0.97(0.91,1.04)	0.402	0.512
IL17RB.5084.154.3	IL17RB	23	1.01(0.98,1.03)	0.556	0.99(0.96,1.04)	0.998	1.01(0.97,1.05)	0.694	0.931
RBM39.4284.18.3	RBM39	22	0.99(0.97,1.02)	0.557	0.99(0.95,1.03)	0.557	0.97(0.92,1.03)	0.35	0.457
YIPF6.9984.12.3	YIPF6	14	0.99(0.95,1.03)	0.557	1.01(0.96,1.07)	0.578	0.97(0.88,1.06)	0.477	0.6
NETO2.10562.42.3	NETO2	24	1.01(0.98,1.04)	0.557	1.01(0.96,1.05)	0.852	1.01(0.94,1.08)	0.822	0.982
CD70.8762.38.3	CD70	13	1.01(0.97,1.06)	0.557	1.01(0.95,1.07)	0.799	0.92(0.84,1.01)	0.082	0.025
HDAC8.2859.69.2	HDAC8	21	1.01(0.98,1.04)	0.557	1.01(0.97,1.06)	0.495	0.99(0.92,1.06)	0.733	0.512
APOBEC3G.13930.3.3	APOBEC3G	23	0.99(0.96,1.02)	0.557	1.01(0.97,1.06)	0.506	0.97(0.89,1.06)	0.537	0.665
IL17RD.3376.49.2	IL17RD	22	1.01(0.98,1.03)	0.558	1.02(0.98,1.05)	0.352	1.02(0.97,1.07)	0.376	0.493
GALNT1.7090.17.3	GALNT1	12	1.02(0.96,1.07)	0.558	1.03(0.97,1.09)	0.349	0.98(0.86,1.13)	0.816	0.613
BAD.5870.23.2	BAD	22	1.01(0.97,1.05)	0.558	1.01(0.96,1.05)	0.807	1.07(0.97,1.17)	0.168	0.214
FAM20A.6433.57.3	FAM20A	19	1.01(0.98,1.04)	0.558	0.98(0.94,1.02)	0.409	0.95(0.88,1.02)	0.131	0.052
KLRK1.3056.11.1	KLRK1	14	0.99(0.95,1.03)	0.559	0.99(0.94,1.05)	0.826	0.93(0.82,1.06)	0.277	0.342
RORB.12483.62.3	RORB	28	1.01(0.98,1.03)	0.559	1.02(0.98,1.06)	0.252	0.99(0.93,1.06)	0.874	0.666
VCAM1.2967.8.1	VCAM1	31	1.01(0.98,1.03)	0.559	1.01(0.97,1.05)	0.594	0.94(0.88,1.01)	0.068	0.028
ALCAM.5451.1.3	ALCAM	24	1.01(0.98,1.04)	0.56	1.01(0.96,1.04)	0.953	0.98(0.91,1.05)	0.581	0.373
PDGFD.9341.1.3	PDGFD	14	1.01(0.97,1.05)	0.56	1.02(0.97,1.07)	0.535	1.07(0.97,1.17)	0.174	0.219
MAN1B1.7071.23.4	MAN1B1	13	1.01(0.97,1.05)	0.56	0.99(0.94,1.05)	0.807	0.95(0.85,1.05)	0.288	0.169
CADM3.3630.27.4	CADM3	20	0.99(0.96,1.02)	0.56	0.99(0.95,1.04)	0.686	0.93(0.85,1.03)	0.159	0.2
C2orf82.9439.454.3	C2orf82	19	0.99(0.96,1.02)	0.56	1.03(0.98,1.07)	0.278	0.99(0.9,1.1)	0.932	0.905
FLNA.11124.9.3	FLNA	20	0.99(0.96,1.02)	0.561	0.99(0.95,1.03)	0.492	1.01(0.93,1.08)	0.937	0.732
COL28A1.10702.1.3	COL28A1	16	0.99(0.96,1.02)	0.562	0.99(0.95,1.05)	0.982	0.99(0.93,1.08)	0.987	0.772
CCDC90B.7792.58.3	CCDC90B	14	1.01(0.97,1.05)	0.562	1.03(0.98,1.09)	0.225	1.05(0.93,1.19)	0.417	0.511
APOO.9373.405.3	APOO	22	0.99(0.96,1.02)	0.562	0.99(0.96,1.04)	0.903	0.97(0.91,1.04)	0.378	0.489
ZNF180.12771.19.3	ZNF180	19	1.01(0.98,1.04)	0.562	1.01(0.96,1.06)	0.735	0.97(0.9,1.04)	0.384	0.196
SUSD2.10021.1.3	SUSD2	34	0.99(0.97,1.02)	0.562	1.01(0.97,1.03)	0.967	0.98(0.93,1.03)	0.375	0.484
PIN4.12718.43.3	PIN4	17	0.99(0.97,1.02)	0.562	0.99(0.97,1.02)	0.515	0.99(0.96,1.04)	0.945	0.721
NPPB.3723.1.2	NPPB	17	0.99(0.95,1.03)	0.563	0.99(0.94,1.04)	0.62	0.91(0.81,1.01)	0.079	0.099
LDOC1.8378.3.4	LDOC1	19	0.99(0.97,1.02)	0.563	1.01(0.98,1.05)	0.492	1.01(0.95,1.05)	0.954	0.665
GADD45GIP1.9302.90.3	GADD45GIP1	22	0.99(0.96,1.02)	0.563	1.01(0.97,1.05)	0.771	1.01(0.95,1.07)	0.697	0.446
PPBP.2790.54.2	PPBP	25	1.01(0.98,1.05)	0.563	0.99(0.96,1.04)	0.99	0.97(0.88,1.06)	0.481	0.321
LAMP3.9355.26.3	LAMP3	20	0.99(0.96,1.03)	0.563	1.01(0.96,1.05)	0.898	0.95(0.86,1.05)	0.301	0.377
SLCO5A1.11669.39.3	SLCO5A1	19	0.99(0.96,1.02)	0.564	1.01(0.95,1.05)	0.977	0.95(0.88,1.02)	0.179	0.226
RBP7.14208.3.3	RBP7	27	0.99(0.98,1.01)	0.564	0.99(0.97,1.02)	0.474	1.01(0.97,1.04)	0.789	0.437
DEFB119.8315.5.3	DEFB119	24	0.99(0.96,1.02)	0.564	1.01(0.96,1.05)	0.776	0.95(0.87,1.05)	0.329	0.405
UBL4A.11490.42.3	UBL4A	18	0.99(0.96,1.02)	0.564	0.98(0.95,1.02)	0.353	0.99(0.94,1.06)	0.922	0.831
PRLH.6543.182.3	PRLH	34	0.99(0.97,1.02)	0.564	0.99(0.96,1.03)	0.583	1.05(0.99,1.11)	0.09	0.029
CLMP.9585.80.3	CLMP	10	0.99(0.94,1.04)	0.564	1.01(0.95,1.08)	0.704	1.02(0.89,1.17)	0.768	0.585
PRG3.9015.1.3	PRG3	22	0.99(0.96,1.02)	0.564	0.99(0.95,1.04)	0.76	0.95(0.89,1.03)	0.2	0.252
PVRL3.13557.3.3	PVRL3	16	1.01(0.97,1.05)	0.564	1.01(0.95,1.06)	0.903	0.97(0.88,1.07)	0.585	0.401
ARHGAP5.14748.31.3	ARHGAP5	15	0.99(0.95,1.03)	0.565	0.98(0.93,1.03)	0.352	0.99(0.9,1.1)	0.939	0.857
LILRB2.5633.65.3	LILRB2	18	1.01(0.98,1.04)	0.565	0.99(0.95,1.05)	0.959	1.01(0.91,1.11)	0.874	0.977
SMYD2.12636.113.3	SMYD2	18	0.99(0.96,1.03)	0.565	1.01(0.96,1.06)	0.615	0.96(0.88,1.04)	0.332	0.422
POMC.2558.51.3	POMC	22	1.01(0.98,1.04)	0.565	1.01(0.97,1.05)	0.606	1.02(0.96,1.08)	0.498	0.658
GPR107.12963.1.3	GPR107	14	0.99(0.94,1.03)	0.566	0.96(0.91,1.02)	0.177	1.06(0.94,1.19)	0.373	0.228
IFNA10.14128.121.3	IFNA10	21	1.01(0.97,1.05)	0.566	1.02(0.98,1.07)	0.352	0.94(0.86,1.03)	0.166	0.073
CPZ.6493.9.3	CPZ	19	0.99(0.96,1.02)	0.566	1.01(0.97,1.05)	0.62	1.01(0.94,1.07)	0.918	0.681
LTBP4.13133.73.3	LTBP4	13	1.01(0.97,1.05)	0.567	1.01(0.95,1.06)	0.865	1.04(0.96,1.12)	0.338	0.438
POLM.12851.5.3	POLM	18	1.01(0.98,1.04)	0.567	1.01(0.97,1.06)	0.634	1.06(0.97,1.15)	0.213	0.266
PIWIL1.12793.4.3	PIWIL1	16	0.99(0.95,1.03)	0.568	0.97(0.92,1.02)	0.197	0.94(0.85,1.05)	0.256	0.318
SEMA5A.13132.14.3	SEMA5A	12	1.01(0.99,1.03)	0.568	1.01(0.98,1.02)	0.784	1.01(0.98,1.03)	0.616	0.908
ANXA10.13605.16.3	ANXA10	19	0.99(0.96,1.02)	0.568	1.01(0.97,1.06)	0.573	0.99(0.92,1.08)	0.909	0.895
FAM171B.8851.42.3	FAM171B	16	0.99(0.95,1.03)	0.569	0.97(0.93,1.01)	0.191	0.97(0.88,1.07)	0.512	0.635
FAAH2.8396.42.3	FAAH2	20	1.01(0.98,1.04)	0.569	1.02(0.98,1.06)	0.388	0.96(0.89,1.03)	0.225	0.103
MAPKAPK2.3820.68.2	MAPKAPK2	18	0.99(0.96,1.02)	0.57	0.98(0.94,1.03)	0.408	0.97(0.9,1.04)	0.332	0.421
LAD1.6407.63.3	LAD1	20	0.99(0.96,1.02)	0.57	0.99(0.95,1.04)	0.713	0.95(0.88,1.02)	0.163	0.202
RPS3.5026.66.1	RPS3	20	0.99(0.96,1.02)	0.57	0.99(0.96,1.04)	0.809	0.98(0.91,1.05)	0.572	0.718
UBTD2.12875.28.3	UBTD2	29	1.01(0.98,1.04)	0.572	1.01(0.97,1.05)	0.77	0.99(0.92,1.07)	0.803	0.602
ZHX3.10036.201.3	ZHX3	28	1.01(0.98,1.03)	0.572	0.98(0.95,1.02)	0.325	1.01(0.95,1.09)	0.701	0.858
PSG5.9314.9.3	PSG5	20	1.01(0.98,1.04)	0.572	1.01(0.97,1.05)	0.636	1.01(0.95,1.08)	0.686	0.873
MRE11A.11319.106.3	MRE11A	17	0.99(0.95,1.03)	0.573	0.97(0.92,1.02)	0.209	1.01(0.89,1.12)	0.996	0.822
KIAA0319.10013.34.3	KIAA0319	19	1.01(0.98,1.04)	0.573	1.01(0.96,1.05)	0.734	1.03(0.94,1.13)	0.513	0.628
ASPRV1.13023.8.3	ASPRV1	16	0.99(0.94,1.04)	0.573	0.99(0.94,1.06)	0.935	0.96(0.85,1.09)	0.544	0.682
KLRF1.5098.79.3	KLRF1	24	1.01(0.98,1.04)	0.573	0.99(0.96,1.04)	0.996	1.03(0.96,1.11)	0.393	0.491
COL8A1.4807.13.3	COL8A1	25	0.99(0.96,1.02)	0.574	1.01(0.96,1.04)	0.954	1.03(0.97,1.11)	0.34	0.179
XXYLT1.6375.75.3	XXYLT1	20	1.01(0.98,1.04)	0.575	1.02(0.98,1.06)	0.447	1.02(0.94,1.11)	0.673	0.822
DLL1.8264.43.3	DLL1	23	1.01(0.98,1.04)	0.575	1.01(0.96,1.05)	0.82	1.05(0.98,1.14)	0.18	0.225
MATN3.3208.2.4	MATN3	28	1.01(0.98,1.03)	0.576	1.01(0.97,1.05)	0.585	1.03(0.96,1.1)	0.405	0.503
C1QTNF3.7251.64.3	C1QTNF3	11	0.99(0.94,1.04)	0.576	1.01(0.94,1.07)	0.951	1.09(0.99,1.2)	0.094	0.03
KLK5.3201.49.2	KLK5	13	1.01(0.97,1.05)	0.577	1.03(0.97,1.08)	0.311	1.09(0.99,1.19)	0.053	0.061
DDR2.3606.2.5	DDR2	20	1.01(0.97,1.05)	0.577	1.03(0.98,1.08)	0.243	1.03(0.96,1.11)	0.405	0.521
SPTLC1.7886.26.3	SPTLC1	22	1.01(0.98,1.04)	0.577	1.01(0.97,1.05)	0.762	1.01(0.92,1.09)	0.976	0.856
FAF2.6956.37.3	FAF2	15	0.99(0.95,1.03)	0.577	0.97(0.92,1.02)	0.245	0.9(0.81,0.99)	0.031	0.038
MAN1A1.11291.73.3	MAN1A1	14	0.99(0.94,1.04)	0.578	0.99(0.93,1.06)	0.836	0.97(0.86,1.1)	0.648	0.804
DKK1.3535.84.1	DKK1	20	1.01(0.98,1.04)	0.578	1.02(0.98,1.07)	0.349	0.97(0.89,1.06)	0.538	0.381
QPCT.7849.3.3	QPCT	20	1.01(0.98,1.04)	0.579	1.01(0.97,1.06)	0.595	0.96(0.89,1.03)	0.266	0.128
GRID2.12758.47.3	GRID2	15	1.01(0.98,1.04)	0.579	1.01(0.97,1.06)	0.529	1.05(0.96,1.14)	0.273	0.339
GNPDA1.8909.77.3	GNPDA1	11	1.01(0.97,1.06)	0.579	0.98(0.92,1.03)	0.416	1.01(0.85,1.17)	0.999	0.876
FBXL5.12846.3.3	FBXL5	15	1.01(0.97,1.06)	0.58	0.99(0.95,1.06)	0.993	1.06(0.93,1.2)	0.4	0.487
CSN1S1.4695.49.2	CSN1S1	17	1.01(0.97,1.06)	0.58	1.02(0.97,1.07)	0.434	1.06(0.97,1.16)	0.2	0.248
CT55.9363.11.3	CT55	14	0.99(0.95,1.03)	0.58	0.99(0.95,1.05)	0.926	0.97(0.87,1.08)	0.543	0.655
ARL3.12571.14.3	ARL3	22	0.99(0.97,1.02)	0.58	0.99(0.96,1.02)	0.36	0.99(0.95,1.03)	0.591	0.777
ICOS.2988.57.2	ICOS	17	1.01(0.98,1.04)	0.58	1.01(0.97,1.06)	0.565	1.04(0.96,1.13)	0.327	0.408
RFK.13059.33.3	RFK	10	0.99(0.94,1.03)	0.581	0.97(0.91,1.04)	0.392	1.08(0.96,1.21)	0.203	0.102
LY86.3623.84.4	LY86	19	0.99(0.95,1.03)	0.581	0.99(0.94,1.04)	0.686	0.93(0.85,1.03)	0.147	0.182
CD3E.8069.85.3	CD3E	16	1.01(0.98,1.04)	0.581	1.01(0.96,1.04)	0.98	0.98(0.92,1.05)	0.553	0.327
CCL19.4922.13.1	CCL19	22	1.01(0.98,1.05)	0.581	1.01(0.97,1.06)	0.664	1.03(0.92,1.16)	0.611	0.718
RBM19.11468.15.3	RBM19	26	0.99(0.96,1.02)	0.582	1.01(0.96,1.05)	0.859	1.03(0.96,1.1)	0.464	0.275
KIT.2475.1.3	KIT	21	0.99(0.96,1.02)	0.582	1.01(0.96,1.05)	0.912	1.08(1.01,1.17)	0.037	0.011
DCAF5.11283.13.3	DCAF5	24	1.01(0.98,1.04)	0.582	1.01(0.97,1.05)	0.724	0.98(0.9,1.06)	0.592	0.397
COLGALT2.7234.12.3	COLGALT2	14	0.99(0.94,1.03)	0.582	0.97(0.92,1.03)	0.294	1.02(0.9,1.16)	0.739	0.563
HMGB2.6913.189.3	HMGB2	22	1.01(0.98,1.03)	0.582	0.99(0.96,1.02)	0.663	0.99(0.96,1.04)	0.911	0.618
GSTM1.7239.9.3	GSTM1	22	1.01(0.98,1.04)	0.582	1.01(0.97,1.05)	0.771	1.01(0.92,1.11)	0.802	0.947
PLCG1.4563.61.2	PLCG1	20	0.99(0.96,1.02)	0.583	0.97(0.93,1.01)	0.159	0.97(0.91,1.04)	0.42	0.529
LRRC3.6917.49.3	LRRC3	20	1.01(0.98,1.05)	0.583	0.99(0.95,1.04)	0.876	1.04(0.96,1.12)	0.348	0.436
RPE.12646.2.3	RPE	14	1.01(0.97,1.05)	0.583	0.98(0.94,1.03)	0.491	0.99(0.91,1.09)	0.922	0.715
LTBR.2636.10.2	LTBR	18	1.01(0.98,1.04)	0.583	1.01(0.97,1.05)	0.674	1.03(0.96,1.11)	0.375	0.471
IGFLR1.7244.16.3	IGFLR1	26	1.01(0.98,1.03)	0.583	0.98(0.95,1.01)	0.284	0.98(0.94,1.02)	0.335	0.113
NTRK1.3477.63.2	NTRK1	10	0.99(0.94,1.03)	0.583	0.99(0.93,1.05)	0.773	1.01(0.92,1.11)	0.792	0.542
ZFP91.13651.54.3	ZFP91	16	0.99(0.95,1.03)	0.584	0.99(0.94,1.04)	0.691	1.05(0.94,1.17)	0.383	0.242
ZNF175.12716.3.3	ZNF175	21	1.01(0.98,1.04)	0.584	1.02(0.98,1.06)	0.42	1.04(0.98,1.1)	0.238	0.292
HIST1H1C.2987.37.3	HIST1H1C	29	1.01(0.98,1.04)	0.585	1.01(0.96,1.04)	0.891	1.05(0.98,1.12)	0.207	0.256
EPHB6.9261.14.3	EPHB6	21	0.99(0.96,1.03)	0.585	0.99(0.94,1.03)	0.55	0.91(0.85,0.98)	0.012	0.012
GDF11.14495.161.3	GDF11	20	0.99(0.96,1.02)	0.585	0.99(0.95,1.03)	0.579	1.01(0.92,1.11)	0.885	0.725
CRLF2.2746.56.1	CRLF2	16	1.01(0.97,1.05)	0.585	0.99(0.95,1.05)	0.971	1.01(0.91,1.11)	0.915	0.91
BRPF1.11671.19.3	BRPF1	18	0.99(0.96,1.02)	0.585	0.97(0.92,1.01)	0.15	0.99(0.92,1.08)	0.897	0.914
ARMC5.8816.44.3	ARMC5	34	0.99(0.97,1.02)	0.585	1.01(0.96,1.04)	0.987	0.99(0.94,1.05)	0.862	0.939
APCDD1.6599.5.3	APCDD1	19	1.01(0.98,1.04)	0.585	1.01(0.96,1.06)	0.623	1.01(0.93,1.08)	0.902	0.88
CXCL9.11593.21.3	CXCL9	18	0.99(0.95,1.03)	0.585	1.01(0.96,1.05)	0.818	0.97(0.88,1.07)	0.526	0.646
BGLAP.11067.13.3	BGLAP	17	0.99(0.95,1.03)	0.586	0.98(0.93,1.03)	0.401	1.01(0.9,1.12)	0.941	0.738
RNASE10.5602.62.3	RNASE10	20	1.01(0.97,1.05)	0.586	1.04(0.99,1.08)	0.129	1.01(0.92,1.09)	0.974	0.829
SHC2.14074.2.3	SHC2	27	1.01(0.98,1.04)	0.586	1.01(0.97,1.05)	0.776	1.02(0.93,1.12)	0.718	0.845
PRMT3.12696.166.3	PRMT3	16	0.99(0.95,1.03)	0.586	0.98(0.94,1.03)	0.534	0.98(0.87,1.1)	0.697	0.837
STMN3.8019.73.3	STMN3	19	0.99(0.97,1.02)	0.587	0.99(0.96,1.02)	0.505	0.99(0.95,1.03)	0.513	0.677
TNFRSF11A.5424.55.3	TNFRSF11A	24	0.99(0.96,1.02)	0.587	1.01(0.96,1.04)	0.933	0.99(0.93,1.07)	0.942	0.87
KIN.13476.16.3	KIN	22	1.01(0.98,1.04)	0.588	0.99(0.95,1.03)	0.722	1.03(0.96,1.1)	0.421	0.523
GZMK.9545.156.3	GZMK	12	1.01(0.97,1.06)	0.588	1.01(0.95,1.07)	0.689	0.99(0.91,1.07)	0.771	0.507
QSOX1.6070.11.3	QSOX1	22	1.01(0.98,1.04)	0.588	0.99(0.95,1.04)	0.806	1.05(0.97,1.14)	0.202	0.248
BDP1.8929.7.3	BDP1	24	0.99(0.96,1.02)	0.588	0.99(0.95,1.03)	0.553	1.06(0.98,1.15)	0.162	0.084
PRCP.5722.78.3	PRCP	27	1.01(0.98,1.04)	0.589	1.03(0.99,1.07)	0.168	0.99(0.92,1.06)	0.688	0.489
WFDC12.6037.6.3	WFDC12	23	0.99(0.96,1.02)	0.589	0.98(0.94,1.02)	0.317	0.98(0.91,1.06)	0.63	0.769
CSF2RB.11137.43.3	CSF2RB	18	0.99(0.95,1.03)	0.589	0.97(0.93,1.02)	0.222	1.04(0.95,1.15)	0.394	0.251
SCGB2A1.5001.6.2	SCGB2A1	15	1.01(0.97,1.05)	0.589	1.03(0.98,1.08)	0.261	1.05(0.96,1.16)	0.263	0.323
PSG11.7846.44.3	PSG11	12	0.99(0.94,1.03)	0.589	0.99(0.93,1.05)	0.768	0.99(0.88,1.12)	0.907	0.921
ROR2.7861.9.3	ROR2	20	0.99(0.96,1.02)	0.59	0.99(0.95,1.03)	0.643	0.95(0.87,1.04)	0.287	0.35
PCDHB2.10748.216.3	PCDHB2	13	0.99(0.95,1.03)	0.59	1.01(0.95,1.07)	0.75	1.04(0.94,1.15)	0.43	0.254
HSP90B1.6393.63.3	HSP90B1	18	1.01(0.98,1.05)	0.59	1.01(0.96,1.06)	0.791	1.04(0.96,1.13)	0.303	0.378
NR4A1.8089.173.3	NR4A1	17	1.01(0.97,1.06)	0.591	1.01(0.96,1.06)	0.716	0.99(0.89,1.11)	0.869	0.69
CD274.5060.62.3	CD274	18	1.01(0.98,1.04)	0.591	1.01(0.96,1.05)	0.954	1.01(0.92,1.09)	0.971	0.858
IL6.2573.20.15	IL6	22	0.99(0.96,1.03)	0.591	0.99(0.94,1.03)	0.569	0.95(0.88,1.03)	0.202	0.248
GJD2.11678.105.3	GJD2	18	1.01(0.98,1.05)	0.591	0.98(0.94,1.03)	0.393	1.04(0.96,1.13)	0.299	0.37
SULF2.8305.18.3	SULF2	22	1.01(0.98,1.03)	0.591	0.99(0.96,1.03)	0.775	1.01(0.94,1.08)	0.76	0.91
PVR.8064.125.3	PVR	11	0.99(0.95,1.03)	0.592	0.99(0.93,1.05)	0.66	0.97(0.88,1.07)	0.543	0.681
BRD1.11607.15.3	BRD1	22	0.99(0.97,1.02)	0.592	0.99(0.96,1.03)	0.689	0.97(0.93,1.02)	0.285	0.355
RAB26.6997.32.3	RAB26	21	1.01(0.98,1.04)	0.592	0.99(0.96,1.04)	0.887	0.98(0.91,1.06)	0.695	0.494
TBX22.11146.4.3	TBX22	17	0.99(0.96,1.03)	0.592	0.99(0.95,1.05)	0.883	0.99(0.91,1.07)	0.737	0.906
ZNF843.8321.27.3	ZNF843	16	0.99(0.95,1.03)	0.592	1.01(0.95,1.06)	0.905	0.99(0.89,1.12)	0.989	0.852
THBS3.8982.65.3	THBS3	22	1.01(0.98,1.04)	0.593	0.99(0.95,1.04)	0.732	1.01(0.93,1.1)	0.847	0.99
DMKN.8535.102.3	DMKN	19	0.99(0.96,1.02)	0.593	0.99(0.95,1.04)	0.83	1.02(0.94,1.11)	0.609	0.436
HBZ.6919.3.3	HBZ	24	0.99(0.98,1.01)	0.593	0.99(0.98,1.02)	0.979	0.99(0.96,1.02)	0.401	0.513
CD4.3143.3.1	CD4	22	1.01(0.98,1.04)	0.593	1.02(0.97,1.06)	0.46	0.97(0.9,1.05)	0.453	0.284
PROC.3758.68.3	PROC	19	0.99(0.95,1.03)	0.594	0.99(0.94,1.04)	0.626	0.94(0.87,1.03)	0.18	0.219
MRRF.12355.223.3	MRRF	22	0.99(0.96,1.02)	0.594	0.99(0.95,1.04)	0.894	1.01(0.93,1.08)	0.96	0.761
BCL10.8768.4.3	BCL10	20	1.01(0.98,1.03)	0.594	0.99(0.95,1.03)	0.616	0.99(0.94,1.05)	0.848	0.617
SVEP1.11109.56.3	SVEP1	23	0.99(0.96,1.02)	0.594	1.01(0.96,1.05)	0.811	0.94(0.88,1.01)	0.052	0.059
CLIC5.12475.48.3	CLIC5	23	1.01(0.98,1.04)	0.595	0.99(0.96,1.04)	0.943	0.98(0.92,1.04)	0.526	0.335
STAT3.10346.5.3	STAT3	22	0.99(0.96,1.02)	0.595	0.99(0.95,1.03)	0.509	0.99(0.93,1.06)	0.799	0.999
KIF23.5228.25.2	KIF23	16	1.01(0.97,1.05)	0.596	1.01(0.96,1.06)	0.717	0.97(0.88,1.08)	0.611	0.44
ISOC1.9816.37.3	ISOC1	20	1.01(0.97,1.05)	0.596	1.01(0.96,1.05)	0.859	1.04(0.96,1.13)	0.302	0.373
LMCD1.9530.6.3	LMCD1	15	0.99(0.94,1.04)	0.596	0.99(0.94,1.04)	0.632	1.08(0.97,1.21)	0.156	0.074
TTMP.7963.36.3	TTMP	9	0.99(0.94,1.04)	0.596	0.96(0.9,1.03)	0.253	0.96(0.83,1.12)	0.632	0.751
GNRH2.10708.3.3	GNRH2	22	1.01(0.98,1.04)	0.596	1.02(0.98,1.06)	0.243	1.01(0.94,1.09)	0.769	0.926
DCK.9836.20.3	DCK	17	0.99(0.96,1.02)	0.597	0.99(0.94,1.03)	0.522	1.01(0.93,1.1)	0.794	0.603
KCNF1.12834.3.3	KCNF1	19	0.99(0.96,1.02)	0.597	0.99(0.95,1.04)	0.771	1.05(0.97,1.14)	0.208	0.106
DSC2.13126.52.3	DSC2	19	0.99(0.96,1.02)	0.597	0.98(0.93,1.02)	0.308	0.96(0.88,1.04)	0.297	0.363
SEMA3C.6448.36.3	SEMA3C	10	1.01(0.97,1.05)	0.598	1.01(0.96,1.07)	0.639	0.98(0.88,1.09)	0.723	0.547
TTL.13973.62.3	TTL	13	0.99(0.95,1.03)	0.598	0.99(0.94,1.04)	0.603	0.96(0.88,1.05)	0.37	0.454
NCR3.3003.29.2	NCR3	19	1.01(0.98,1.04)	0.599	1.02(0.97,1.06)	0.478	1.04(0.97,1.11)	0.244	0.298
NCL.13655.34.3	NCL	21	1.01(0.98,1.04)	0.599	1.01(0.96,1.05)	0.885	0.96(0.89,1.05)	0.378	0.25
SIGLEC14.5125.6.3	SIGLEC14	24	1.01(0.98,1.03)	0.599	1.02(0.98,1.06)	0.274	1.02(0.97,1.07)	0.424	0.536
APOA5.11318.20.3	APOA5	16	0.99(0.95,1.03)	0.599	0.98(0.93,1.03)	0.477	1.03(0.94,1.14)	0.495	0.325
LGALS7.9400.40.3	LGALS7	13	0.99(0.94,1.04)	0.599	0.99(0.94,1.05)	0.837	0.96(0.86,1.07)	0.482	0.595
IL18BP.3073.51.2	IL18BP	17	1.01(0.97,1.05)	0.6	1.02(0.97,1.07)	0.456	1.01(0.92,1.12)	0.808	0.955
EPHA1.3431.54.2	EPHA1	18	0.99(0.97,1.02)	0.6	0.99(0.97,1.03)	0.811	0.99(0.96,1.03)	0.844	0.839
DNAJC10.8297.8.3	DNAJC10	16	0.99(0.93,1.04)	0.6	0.99(0.93,1.05)	0.783	0.93(0.8,1.08)	0.328	0.398
GCA.12594.5.3	GCA	22	0.99(0.96,1.02)	0.6	0.99(0.96,1.02)	0.571	0.99(0.95,1.05)	0.98	0.748
ADAM29.13549.15.3	ADAM29	15	1.01(0.97,1.05)	0.6	1.01(0.96,1.06)	0.715	1.01(0.89,1.13)	0.991	0.873
FGF7.4487.1.1	FGF7	15	0.99(0.95,1.03)	0.601	1.01(0.95,1.06)	0.829	0.97(0.87,1.09)	0.651	0.782
MED1.3892.21.2	MED1	21	1.01(0.98,1.04)	0.601	1.02(0.97,1.06)	0.507	0.95(0.87,1.04)	0.241	0.14
PRKCSH.5687.5.3	PRKCSH	28	1.01(0.98,1.04)	0.601	1.01(0.97,1.05)	0.674	0.96(0.9,1.03)	0.298	0.178
FAM150B.6284.7.3	FAM150B	21	1.01(0.98,1.04)	0.602	0.99(0.95,1.04)	0.74	0.96(0.88,1.04)	0.344	0.227
FAM134B.8556.5.3	FAM134B	20	0.99(0.96,1.02)	0.603	0.99(0.96,1.04)	0.979	0.98(0.9,1.06)	0.547	0.665
RPN1.10490.3.3	RPN1	16	0.99(0.96,1.02)	0.604	0.99(0.96,1.04)	0.947	0.98(0.91,1.05)	0.543	0.667
NDST1.6927.7.3	NDST1	25	1.01(0.98,1.04)	0.604	1.01(0.97,1.05)	0.804	1.01(0.92,1.11)	0.811	0.947
FABP3.4696.2.2	FABP3	20	1.01(0.98,1.04)	0.605	0.99(0.94,1.04)	0.694	1.05(0.97,1.14)	0.209	0.253
NDNF.6604.59.3	NDNF	27	1.01(0.98,1.04)	0.605	1.01(0.97,1.05)	0.675	1.02(0.95,1.1)	0.563	0.688
DNAJB11.7110.2.3	DNAJB11	18	1.01(0.97,1.05)	0.605	1.02(0.97,1.07)	0.386	0.95(0.88,1.03)	0.243	0.114
WFIKKN1.3191.50.2	WFIKKN1	19	1.01(0.98,1.04)	0.605	1.02(0.97,1.06)	0.511	0.95(0.86,1.05)	0.299	0.197
KREMEN2.3202.28.2	KREMEN2	19	1.01(0.97,1.05)	0.605	1.01(0.96,1.06)	0.717	1.08(0.99,1.17)	0.056	0.063
UGT1A8.8899.75.3	UGT1A8	19	0.99(0.96,1.03)	0.605	0.99(0.95,1.04)	0.89	1.03(0.95,1.11)	0.54	0.357
MTAP.9910.9.3	MTAP	19	0.99(0.95,1.03)	0.606	0.98(0.93,1.03)	0.486	0.95(0.88,1.03)	0.241	0.293
KIN.14643.27.3	KIN	20	0.99(0.96,1.03)	0.606	0.99(0.95,1.04)	0.695	0.98(0.91,1.05)	0.51	0.635
B3GAT3.6897.38.3	B3GAT3	19	0.99(0.96,1.02)	0.607	0.98(0.94,1.03)	0.501	1.04(0.96,1.13)	0.357	0.227
CASS4.12855.16.3	CASS4	19	0.99(0.96,1.02)	0.607	1.01(0.97,1.06)	0.624	0.99(0.91,1.1)	0.99	0.865
STAP1.12510.3.3	STAP1	18	0.99(0.95,1.03)	0.607	0.99(0.95,1.04)	0.881	1.01(0.91,1.1)	0.993	0.797
ST6GALNAC3.10626.116.3	ST6GALNAC3	19	1.01(0.98,1.04)	0.607	0.98(0.94,1.03)	0.446	0.98(0.91,1.05)	0.546	0.372
DNAJC27.12799.65.3	DNAJC27	12	0.99(0.94,1.04)	0.607	0.98(0.92,1.04)	0.448	0.99(0.88,1.13)	0.934	0.903
COL20A1.8804.39.3	COL20A1	20	1.01(0.97,1.05)	0.608	0.99(0.95,1.04)	0.941	0.95(0.87,1.05)	0.332	0.21
TDP1.10073.22.3	TDP1	21	1.01(0.98,1.04)	0.608	0.99(0.94,1.03)	0.525	0.96(0.89,1.03)	0.276	0.145
ODC1.13689.2.3	ODC1	22	1.01(0.98,1.04)	0.609	1.01(0.97,1.06)	0.535	1.05(0.96,1.15)	0.295	0.353
PDK2.12651.21.3	PDK2	11	0.99(0.94,1.03)	0.61	0.99(0.93,1.05)	0.68	1.01(0.88,1.17)	0.841	0.698
PCDH9.10558.26.3	PCDH9	20	1.01(0.97,1.05)	0.61	1.04(0.99,1.09)	0.114	0.96(0.89,1.04)	0.332	0.168
BAGE3.6442.6.3	BAGE3	21	1.01(0.98,1.04)	0.611	1.01(0.97,1.05)	0.692	1.06(0.98,1.15)	0.155	0.184
AARS.12340.17.3	AARS	19	0.99(0.96,1.03)	0.612	0.98(0.93,1.03)	0.368	1.06(0.97,1.15)	0.2	0.103
PSG7.5651.50.3	PSG7	26	1.01(0.98,1.04)	0.612	1.01(0.97,1.05)	0.747	0.98(0.92,1.05)	0.579	0.388
TNFSF8.3421.54.2	TNFSF8	23	0.99(0.96,1.02)	0.612	1.01(0.97,1.05)	0.772	0.99(0.93,1.07)	0.947	0.838
IL27.EBI3.2829.19.2	IL27.EBI3	24	0.99(0.96,1.02)	0.612	0.99(0.96,1.04)	0.85	0.99(0.93,1.07)	0.928	0.892
LAG3.9950.229.3	LAG3	18	1.01(0.98,1.04)	0.613	1.03(0.98,1.08)	0.194	1.01(0.94,1.1)	0.728	0.881
EPS15L1.4212.5.3	EPS15L1	16	1.01(0.97,1.06)	0.613	0.99(0.94,1.05)	0.778	0.97(0.84,1.13)	0.693	0.571
CISD1.7745.3.3	CISD1	18	1.01(0.98,1.04)	0.613	1.02(0.97,1.07)	0.397	1.01(0.94,1.09)	0.709	0.866
TNFRSF14.5352.11.3	TNFRSF14	17	0.99(0.95,1.03)	0.614	1.01(0.96,1.06)	0.763	0.97(0.87,1.08)	0.535	0.644
COLEC12.9787.23.3	COLEC12	14	0.99(0.95,1.03)	0.614	1.01(0.95,1.06)	0.942	1.03(0.93,1.15)	0.53	0.353
NTS.7857.22.3	NTS	20	0.99(0.96,1.03)	0.614	1.01(0.95,1.05)	0.992	1.03(0.96,1.1)	0.413	0.216
LGALS8.4909.68.1	LGALS8	23	1.01(0.98,1.04)	0.614	1.01(0.97,1.05)	0.535	0.98(0.91,1.05)	0.529	0.356
TF.4162.54.2	TF	12	1.01(0.97,1.06)	0.615	1.03(0.98,1.09)	0.24	1.03(0.92,1.16)	0.587	0.698
ARHGAP30.12807.89.3	ARHGAP30	22	0.99(0.97,1.02)	0.615	0.99(0.96,1.03)	0.608	1.01(0.94,1.09)	0.786	0.633
ANGPTL1.9092.33.3	ANGPTL1	25	1.01(0.98,1.04)	0.616	1.01(0.97,1.05)	0.665	0.99(0.92,1.08)	0.913	0.749
IRF1.10009.2.3	IRF1	18	0.99(0.96,1.02)	0.616	1.01(0.96,1.05)	0.729	0.95(0.86,1.05)	0.311	0.37
SIRPB1.6247.9.3	SIRPB1	17	1.01(0.99,1.02)	0.616	1.01(0.98,1.03)	0.617	1.01(0.98,1.04)	0.556	0.711
UQCC3.8228.10.3	UQCC3	27	1.01(0.98,1.04)	0.617	1.01(0.97,1.05)	0.54	1.03(0.96,1.1)	0.454	0.552
[truncated: 1,285 more rows]
